# Supplementary material for: Proteomic Analysis of the Major Alkali-Soluble Inca Peanut (Plukenetia volubilis) Proteins
Source: Foods. 2024 Oct 16;13(20):3275. doi: 10.3390/foods13203275 (PMC11506952; doi:10.3390/foods13203275)
Supplement: Supplementary file 1 [file foods-13-03275-s001.zip]

Archive with 1 entries (1 files):
- foods-3233433-supplementary.xlsx
