# Supplementary material for: Proteomic Analysis of the Major Alkali-Soluble Inca Peanut (Plukenetia volubilis) Proteins
Source: Foods. 2024 Oct 16;13(20):3275. doi: 10.3390/foods13203275 (PMC11506952; doi:10.3390/foods13203275)
Supplement: Supplementary file 1 [file foods-13-03275-s001.zip › foods-3233433-supplementary.xlsx]

## Sheet: S1
#	Top	Accession	Specie	-10LgP	Coverage(%)	#Peptides	#Unique	Average Mass	Description
1	true	A0A067K2P3	Jatropha curcas	254.89	26.88	17	10	54585.2	Cupin type-1 domain-containing protein
2	true	B9SF35	Ricinus communis	250.92	15.16	13	6	53489.7	Legumin A, putative
3	true	B9T5E7	Ricinus communis	248.94	20.32	12	5	55970.4	Glutelin type-A 3, putative
4	false	Q9M4Q7	Ricinus communis	198.53	16.71	7	3	40099.6	Seed storage protein (Fragment)
5	true	A0A2C9UPV6	Manihot esculenta	244.61	15.55	12	6	53821.2	Cupin type-1 domain-containing protein
6	true	A0A2C9UTB0	Manihot esculenta	219.39	12.68	9	4	53609.4	Cupin type-1 domain-containing protein
7	false	A0A2C9UUQ2	Manihot esculenta	173.83	8.25	5	2	53669.6	Cupin type-1 domain-containing protein
8	true	B9T1B8	Ricinus communis	202.98	15.62	7	2	51163.5	Legumin A, putative
9	true	B9RBC9	Ricinus communis	201.85	27.2	5	5	28401.7	Structural constituent of cell wall, putative
10	false	A0A6A6LPE4	Hevea brasiliensis	115.01	8.47	2	2	31749.5	Uncharacterized protein
11	true	R4I518	Vernicia fordii	192.83	18.31	7	4	46572.4	Legumin B (Fragment)
12	true	A0A6A6LLV6	Hevea brasiliensis	173.49	12.67	6	4	71856.4	Uncharacterized protein
13	true	B9RGN2	Ricinus communis	173.49	12.69	6	4	71610.1	Heat shock protein, putative
14	true	A0A2C9V090	Manihot esculenta	173.49	12.67	6	4	71884.5	Uncharacterized protein
15	true	B2MW33	Hevea brasiliensis	173.49	12.67	6	4	71738.3	Heat-shock protein 70
16	true	A0A6A6LJD5	Hevea brasiliensis	173.49	14.54	6	4	63321.2	Uncharacterized protein
17	true	B9RGN3	Ricinus communis	173.49	12.67	6	4	71866.5	Heat shock protein, putative
18	true	A0A6A6NBC9	Hevea brasiliensis	173.49	18.74	6	4	49189.2	Uncharacterized protein
19	false	A0A2C9UYR6	Manihot esculenta	148.46	10.84	5	3	71801.3	Uncharacterized protein
20	false	A0A067L0G3	Jatropha curcas	148.46	10.91	5	3	71488.1	Heat shock 70 kDa protein
21	false	A0A6A6L3X5	Hevea brasiliensis	135.39	11.07	4	2	55381.9	Uncharacterized protein
22	false	A0A6A6L604	Hevea brasiliensis	135.39	9.69	4	2	63168.6	Uncharacterized protein
23	false	A0A067KKT3	Jatropha curcas	135.39	8.64	4	2	70977.5	Uncharacterized protein
24	false	A0A067LJW8	Jatropha curcas	135.39	9.08	4	2	67750	Uncharacterized protein
25	false	B9SR13	Ricinus communis	135.39	8.63	4	2	71115.6	Heat shock protein, putative
26	false	A0A6A6L3U0	Hevea brasiliensis	135.39	8.89	4	2	69330.7	Uncharacterized protein
27	false	A0A2C9VKJ0	Manihot esculenta	135.39	8.64	4	2	71076.6	Uncharacterized protein
28	false	B9SP17	Ricinus communis	135.39	8.66	4	2	70921.4	Heat shock protein, putative
29	false	A0A067L994	Jatropha curcas	135.39	8.64	4	2	71093.7	Uncharacterized protein
30	false	A0A2C9V2W2	Manihot esculenta	135.39	8.64	4	2	71160.7	Uncharacterized protein
31	false	A0A067L941	Jatropha curcas	135.39	8.64	4	2	71103.6	Uncharacterized protein
32	false	A0A2C9V2Q0	Manihot esculenta	135.39	8.63	4	2	71263.8	Uncharacterized protein
33	false	A0A2C9ULT4	Manihot esculenta	135.39	8.63	4	2	71262.8	Heat shock 70 kDa protein
34	false	A0A6A6KIV8	Hevea brasiliensis	135.39	8.45	4	2	72885.7	Uncharacterized protein
35	false	A0A067L0J3	Jatropha curcas	135.39	8.59	4	2	71287.8	Uncharacterized protein
36	false	A0A6A6L613	Hevea brasiliensis	135.39	8.63	4	2	71139.7	Uncharacterized protein
37	false	A0A2C9VM37	Manihot esculenta	135.39	8.64	4	2	71106.6	Uncharacterized protein
38	false	A0A067KRI1	Jatropha curcas	119.03	6.39	3	2	68907.8	Heat shock 70 kDa protein
39	false	A0A6A6N3L0	Hevea brasiliensis	119.03	6.98	3	2	62963.8	Uncharacterized protein
40	true	R4I3K1	Vernicia fordii	171.53	8.03	5	2	55863.6	Glutelin type-A 3 (Fragment)
41	true	A0A067KW23	Jatropha curcas	162.61	7.09	5	2	57165.9	Cupin type-1 domain-containing protein
42	true	A0A2C9W9U3	Manihot esculenta	159.7	6.63	4	2	73318.1	Uncharacterized protein
43	true	A0A6A6LBT4	Hevea brasiliensis	159.7	6.56	4	2	74518.1	Uncharacterized protein
44	true	A0A2C9V1D6	Manihot esculenta	156.93	8.56	4	3	54107.9	Cupin type-1 domain-containing protein
45	false	A0A067LHM5	Jatropha curcas	97.84	5.82	2	2	33190.6	Cupin type-1 domain-containing protein
46	true	P35017	Hevea brasiliensis	156.38	24.46	5	2	25839.6	Superoxide dismutase [Mn], mitochondrial
47	true	Q9FSJ2	Hevea brasiliensis	156.38	27.8	5	2	22915.1	Superoxide dismutase (Fragment)
48	true	Q9STB5	Hevea brasiliensis	156.38	27.8	5	2	22915.1	Superoxide dismutase (Fragment)
49	true	A0A2C9VLE6	Manihot esculenta	156.38	24.46	5	2	25864.5	Superoxide dismutase
50	true	B9RQT8	Ricinus communis	146.09	32.7	4	4	17910.6	Heat-shock protein, putative
51	true	B9S9Q7	Ricinus communis	140.58	11.4	4	2	43596.7	11S globulin subunit beta, putative
52	true	A0A2C9W8Z9	Manihot esculenta	117.75	4.26	3	2	100566	Beta-galactosidase
53	true	A0A6A6LG23	Hevea brasiliensis	117.71	2.35	3	2	182269	Beta-galactosidase
54	true	B9SZE5	Ricinus communis	117.62	13.78	3	3	27445.1	Zeamatin, putative
55	true	J9S4Z6	Plukenetia volubilis	115.99	20.41	3	3	15766.5	Oleosin2
56	true	A0A2C9VN82	Manihot esculenta	109.91	9.54	2	2	29374.5	Ferritin
57	true	A0A2C9V213	Manihot esculenta	109.91	9.54	2	2	29335.5	Ferritin
58	true	A0A6A6L8C6	Hevea brasiliensis	109.91	9.54	2	2	29414.5	Ferritin
59	true	A0A067L0L1	Jatropha curcas	106.88	5.02	2	2	24293.8	Peroxiredoxin
60	true	B9RZX8	Ricinus communis	103.76	4.57	2	2	24222.7	Peroxiredoxin
61	true	A0A6A6LGW3	Hevea brasiliensis	102.39	21.05	2	2	13766.3	superoxide dismutase
62	true	B9R7I8	Ricinus communis	97.62	5.88	2	2	42682.5	Protein Z, putative
63	true	A0A067JQG5	Jatropha curcas	97.24	11.69	2	2	17246.8	Ubiquitin-like domain-containing protein
64	true	Q84LN3	Hevea brasiliensis	97.24	7.83	2	2	25816.6	Ubiquitin
65	true	Q4U4U4	Euphorbia characias	97.24	4.72	2	2	42698	Polyubiquitin
66	true	Q9SNZ1	Hevea brasiliensis	97.24	4.72	2	2	42575	Ubiquitin
67	true	A0A6A6L0J0	Hevea brasiliensis	97.24	6.06	2	2	33547.6	Ubiquitin-like domain-containing protein
68	true	A0A2C9UND2	Manihot esculenta	97.24	11.54	2	2	17701.6	Ubiquitin-like domain-containing protein
69	true	A0A6A6KXT8	Hevea brasiliensis	97.24	6.47	2	2	31580.2	Ubiquitin-like domain-containing protein
70	true	A0A067KV44	Jatropha curcas	97.24	5.84	2	2	34483.5	Ubiquitin-like domain-containing protein
71	true	A0A6A6L0Z6	Hevea brasiliensis	97.24	5.1	2	2	39593.4	Ubiquitin-like domain-containing protein
72	true	A0A6A6N2G6	Hevea brasiliensis	97.24	6.79	2	2	30428.6	Ubiquitin-like domain-containing protein
73	true	Q9M5X0	Euphorbia esula	97.24	8.37	2	2	24089.5	Polyubiquitin (Fragment)
74	true	D6BR61	Jatropha curcas	97.24	14.06	2	2	14673.3	Ubiquitin C variant
75	true	A0A6A6KMK8	Hevea brasiliensis	97.24	14.06	2	2	14673.3	Ubiquitin-like domain-containing protein
76	true	J3SA20	Vernicia fordii	97.24	10.23	2	2	19770.7	Ubiquitin (Fragment)
77	true	A0A6A6NCA8	Hevea brasiliensis	97.24	3.76	2	2	53549.9	Ubiquitin-like domain-containing protein
78	true	A0A6A6NCR1	Hevea brasiliensis	97.24	3.47	2	2	58000.6	Ubiquitin-like domain-containing protein
79	true	A0A251LPM4	Manihot esculenta	96.64	9.13	2	2	27843.6	allene-oxide cyclase OS=Manihot esculenta
80	true	B9SWL5	Ricinus communis	96.64	8.75	2	2	29061	allene-oxide cyclase OS=Ricinus communis
81	true	A0A6A6LEU2	Hevea brasiliensis	96.25	4.44	2	2	47445.9	Elongation factor 1-alpha
82	true	B9TK78	Ricinus communis	96.25	7.17	2	2	28942.1	Elongation factor 1-alpha, putative (Fragment)
83	true	A0A6A6LG04	Hevea brasiliensis	96.25	4.28	2	2	49008.6	Elongation factor 1-alpha
84	true	A0A0H3YHL9	Plukenetia volubilis	96.25	4.23	2	2	49522.3	Elongation factor 1-alpha
85	true	Q5VBE3	Epicephala sp. E121AT	96.25	11.52	2	2	17642.3	Elongation factor 1-alpha (Fragment)
86	true	Q5VBE9	Epicephala sp. E37AT	96.25	11.52	2	2	17642.3	Elongation factor 1-alpha (Fragment)
87	true	Q5VBE5	Epicephala sp. E110AT	96.25	11.52	2	2	17642.3	Elongation factor 1-alpha (Fragment)
88	true	V5IV14	Hevea brasiliensis	96.25	4.23	2	2	49433.2	Elongation factor 1-alpha
89	true	Q5VBF8	Epicephala sp. E124AT	96.25	11.52	2	2	17642.3	Elongation factor 1-alpha (Fragment)
90	true	A0A6A6LIT4	Hevea brasiliensis	96.25	7.28	2	2	28807.3	Translation elongation factor EFTu/EF1A C-terminal domain-containing protein
91	true	Q5VBE2	Epicephala sp. E94AT	96.25	11.52	2	2	17642.3	Elongation factor 1-alpha (Fragment)
92	true	A0A7T0M829	Euphorbia maculata	96.25	7.06	2	2	29606.1	Elongation factor-1a (Fragment)
93	true	A0A6A6KIX8	Hevea brasiliensis	96.25	4.23	2	2	49511.2	Elongation factor 1-alpha
94	true	Q5VBF1	Epicephala sp. E87AT	96.25	11.52	2	2	17657.3	Elongation factor 1-alpha (Fragment)
95	true	Q5VBF7	Epicephala sp. E93AT	96.25	11.52	2	2	17642.3	Elongation factor 1-alpha (Fragment)
96	true	A0A067JYP3	Jatropha curcas	96.25	4.25	2	2	49329.1	Elongation factor 1-alpha
97	true	B9RWF3	Ricinus communis	96.25	6.44	2	2	32269.2	Elongation factor 1-alpha, putative
98	true	Q5VBF5	Epicephala sp. E91AT	96.25	11.52	2	2	17642.3	Elongation factor 1-alpha (Fragment)
99	true	Q5VBE0	Epicephala sp. E97AT	96.25	11.52	2	2	17642.3	Elongation factor 1-alpha (Fragment)
100	true	Q5VBE8	Epicephala sp. E39AT	96.25	11.52	2	2	17642.3	Elongation factor 1-alpha (Fragment)
101	true	Q5VBF2	Epicephala sp. E126AT	96.25	11.52	2	2	17642.3	Elongation factor 1-alpha (Fragment)
102	true	A0A6A6KIX6	Hevea brasiliensis	96.25	4.47	2	2	46320.5	Tr-type G domain-containing protein
103	true	Q5VBE6	Epicephala sp. E36AT	96.25	11.52	2	2	17642.3	Elongation factor 1-alpha (Fragment)
104	true	Q5VBE7	Epicephala sp. E129AT	96.25	11.52	2	2	17642.3	Elongation factor 1-alpha (Fragment)
105	true	A0A6A6KIZ9	Hevea brasiliensis	96.25	4.34	2	2	48301.8	Tr-type G domain-containing protein
106	true	B9SPV9	Ricinus communis	96.25	4.23	2	2	49435.1	Elongation factor 1-alpha
107	true	Q5VBF3	Epicephala sp. E128AT	96.25	11.52	2	2	17642.3	Elongation factor 1-alpha (Fragment)
108	true	Q5VBF6	Epicephala sp. E88AT	96.25	11.52	2	2	17642.3	Elongation factor 1-alpha (Fragment)
109	true	Q5VBF9	Epicephala sp. E38AT	96.25	11.52	2	2	17642.3	Elongation factor 1-alpha (Fragment)
110	true	O49169	Manihot esculenta	96.25	4.23	2	2	49371.1	Elongation factor 1-alpha
111	true	Q5VBF4	Epicephala sp. E90AT	96.25	11.52	2	2	17642.3	Elongation factor 1-alpha
112	true	Q5VBF0	Epicephala sp. E56AT	96.25	11.52	2	2	17642.3	Elongation factor 1-alpha
113	true	Q5VBE1	Epicephala sp. E95AT	96.25	11.52	2	2	17642.3	Elongation factor 1-alpha
114	true	Q5VBE4	Epicephala sp. E14AT	96.25	11.52	2	2	17642.3	Elongation factor 1-alpha
115	true	B9RWF4	Ricinus communis	96.25	4.23	2	2	49438.1	Elongation factor 1-alpha
116	true	B9TLU0	Ricinus communis	96.25	6.44	2	2	32255.2	Elongation factor 1-alpha, putative
117	true	A0A2C9URR5	Manihot esculenta	96.11	3.43	2	2	72066.8	Cupin type-1 domain-containing protein
118	true	A0A2C9URE0	Manihot esculenta	96.11	3.47	2	2	70981.6	Cupin type-1 domain-containing protein
119	true	A0A6A6KB17	Hevea brasiliensis	96.02	3.48	2	2	61375.8	Uncharacterized protein
120	true	A0A2C9UCU6	Manihot esculenta	96.02	3.48	2	2	61278.7	Uncharacterized protein
121	true	A0A6A6MM60	Hevea brasiliensis	96.02	3.34	2	2	64616.6	Uncharacterized protein
122	true	B9RWQ2	Ricinus communis	96.02	3.48	2	2	61338.7	Chaperonin-60kD, ch60, putative
123	true	A0A067KEE8	Jatropha curcas	96.02	3.48	2	2	61145.4	Uncharacterized protein
124	true	A0A6A6MNY8	Hevea brasiliensis	96.02	3.71	2	2	57506.9	Uncharacterized protein
125	true	A0A067K3N8	Jatropha curcas	96.02	3.48	2	2	61048.4	Uncharacterized protein
126	true	B9S377	Ricinus communis	95.8	2.98	2	2	85277.6	Neutral ceramidase
127	true	A0A6A6MFZ7	Hevea brasiliensis	95.8	3.01	2	2	84464.7	Neutral ceramidase
128	true	A0A2C9WL90	Manihot esculenta	95.8	2.98	2	2	85249.5	Neutral ceramidase
129	true	A0A6A6MIV4	Hevea brasiliensis	95.8	3.43	2	2	73365.3	Neutral ceramidase
130	true	A0A2C9WFX1	Manihot esculenta	95.8	2.98	2	2	85241.4	Neutral ceramidase
131	true	A0A2C9VFP6	Manihot esculenta	95.55	7.98	2	2	38377.9	Uncharacterized protein
132	true	A0A067JL19	Jatropha curcas	95.55	9.56	2	2	32090.4	Uncharacterized protein
133	true	A0A2C9VDP7	Manihot esculenta	95.55	9.56	2	2	31901.2	Uncharacterized protein
134	true	B9SKK5	Ricinus communis	95.52	20.27	2	2	16311.7	Nucleoside diphosphate kinase
135	true	A0A1I7PIB8	Sapium glandulosum	95.49	5.23	2	2	48670.3	Ribulose bisphosphate carboxylase large chain (Fragment)
136	true	A7BGA7	Klaineanthus gaboniae	95.49	5.19	2	2	48922.5	Ribulose bisphosphate carboxylase large chain (Fragment)
137	true	A0A2I6R6R7	Tsaiodendron dioicum	95.49	5.23	2	2	48712.4	Ribulose bisphosphate carboxylase large chain (Fragment)
138	true	Q3T5B9	Tragia urticifolia	95.49	4.95	2	2	51524.6	Ribulose bisphosphate carboxylase large chain (Fragment)
139	true	E0D956	Claoxylon sp. SH-2010	95.49	5.45	2	2	46624.1	Ribulose bisphosphate carboxylase large chain (Fragment)
140	true	A0A076FPR1	Euphorbia sp. 46 XA-2014	95.49	4.91	2	2	51895	Ribulose bisphosphate carboxylase large chain (Fragment)
141	true	A0A076FVW5	Euphorbia capuronii	95.49	4.91	2	2	51895	Ribulose bisphosphate carboxylase large chain (Fragment)
142	true	A0A076FPW8	Euphorbia sp. 27 XA-2014	95.49	4.91	2	2	51895	Ribulose bisphosphate carboxylase large chain (Fragment)
143	true	A0A8A4JBY4	Hevea spruceana	95.49	4.77	2	2	53345.6	Ribulose bisphosphate carboxylase large chain
144	true	Q9GHX6	Endospermum moluccanum	95.49	4.93	2	2	51702.7	Ribulose bisphosphate carboxylase large chain (Fragment)
145	true	Q3T5I1	Dalembertia populifolia	95.49	4.96	2	2	51438.6	Ribulose bisphosphate carboxylase large chain (Fragment)
146	true	Q3T5C6	Adelia ricinella	95.49	4.91	2	2	51814.9	Ribulose bisphosphate carboxylase large chain (Fragment)
147	true	A7BGA4	Endospermum moluccanum	95.49	5.19	2	2	48950.6	Ribulose bisphosphate carboxylase large chain (Fragment)
148	true	Q3T5M0	Euphorbia ipecacuanhae	95.49	4.95	2	2	51505.3	Ribulose bisphosphate carboxylase large chain (Fragment)
149	true	Q5SCK1	Drypetes brownii	95.49	4.95	2	2	51792.4	Ribulose bisphosphate carboxylase large chain (Fragment)
150	true	A0A076FVR2	Euphorbia sp. 30 XA-2014	95.49	4.91	2	2	51894	Ribulose bisphosphate carboxylase large chain (Fragment)
151	true	A0A249Y5M4	Euphorbia dentata	95.49	5.56	2	2	45856	Ribulose bisphosphate carboxylase large chain (Fragment)
152	true	K9LJU1	Euphorbia leuconeura	95.49	4.91	2	2	51895	Ribulose bisphosphate carboxylase large chain (Fragment)
153	true	Q5SCQ5	Cleistanthus perrieri	95.49	4.91	2	2	51850.9	Ribulose bisphosphate carboxylase large chain (Fragment)
154	true	Q3T5F7	Manniophyton africanum	95.49	4.95	2	2	51573.6	Ribulose bisphosphate carboxylase large chain (Fragment)
155	true	A0A8K0YJ37	Cnidoscolus hamosus	95.49	4.99	2	2	51046.9	Ribulose bisphosphate carboxylase large chain (Fragment)
156	true	A3RGJ7	Croton discolor	95.49	4.95	2	2	51519.6	Ribulose bisphosphate carboxylase large chain (Fragment)
157	true	Q3T5D1	Monotaxis linifolia	95.49	4.95	2	2	51561.8	Ribulose bisphosphate carboxylase large chain (Fragment)
158	true	A0ZQU7	Galphimia glauca	95.49	5.19	2	2	48972.6	Ribulose bisphosphate carboxylase large chain (Fragment)
159	true	Q3T5E6	Tannodia cordifolia	95.49	4.95	2	2	51657.5	Ribulose bisphosphate carboxylase large chain (Fragment)
160	true	Q5SCQ2	Didymocistus chrysadenius	95.49	4.95	2	2	51647.7	Ribulose bisphosphate carboxylase large chain (Fragment)
161	true	E0D954	Aleurites sp. SH-2010	95.49	5.34	2	2	47792.2	Ribulose bisphosphate carboxylase large chain (Fragment)
162	true	A3RGJ9	Croton draco	95.49	4.95	2	2	51652.7	Ribulose bisphosphate carboxylase large chain (Fragment)
163	true	A0A6B7MDH7	Manihot carthagenensis	95.49	4.82	2	2	52757.9	Ribulose bisphosphate carboxylase large chain
164	true	A0A076FQ24	Euphorbia duranii	95.49	4.91	2	2	51895	Ribulose bisphosphate carboxylase large chain
165	true	A7BG83	Lasiocroton microphyllus	95.49	5.24	2	2	48587.2	Ribulose bisphosphate carboxylase large chain (Fragment)
166	true	E0D964	Mallotus sp. SH-2010	95.49	5.31	2	2	48091.6	Ribulose bisphosphate carboxylase large chain (Fragment)
167	true	A0A076FPU8	Euphorbia suzannae-marnieriae	95.49	4.91	2	2	51895	Ribulose bisphosphate carboxylase large chain (Fragment)
168	true	Q3T5H7	Actinostemon amazonicus	95.49	4.95	2	2	51717.8	Ribulose bisphosphate carboxylase large chain (Fragment)
169	true	K9LJS5	Euphorbia denisii	95.49	4.96	2	2	51527.6	Ribulose bisphosphate carboxylase large chain (Fragment)
170	true	A0A9E7BX61	Euphorbia syncameronii	95.49	4.84	2	2	52671.8	Ribulose bisphosphate carboxylase large chain
171	true	Q4KUE6	Spathiostemon javensis	95.49	4.91	2	2	52105.1	Ribulose bisphosphate carboxylase large chain
172	true	A0A6M4B4Q7	Hevea benthamiana	95.49	4.77	2	2	53345.6	Ribulose bisphosphate carboxylase large chain
173	true	Q5SCQ0	Discocarpus essequeboensis	95.49	4.91	2	2	51853.9	Ribulose bisphosphate carboxylase large chain (Fragment)
174	true	Q3T5H0	Adenocline violifolia	95.49	4.95	2	2	51630.7	Ribulose bisphosphate carboxylase large chain (Fragment)
175	true	E0D966	Mallotus sp. SH-2010	95.49	5.53	2	2	45989.2	Ribulose bisphosphate carboxylase large chain (Fragment)
176	true	Q3T5C2	Chiropetalum tricoccum	95.49	4.91	2	2	51930.2	Ribulose bisphosphate carboxylase large chain (Fragment)
177	true	A0A076FRU6	Euphorbia sp. 23 XA-2014	95.49	4.91	2	2	51895	Ribulose bisphosphate carboxylase large chain (Fragment)
178	true	A0ZQP1	Trigonia boliviana	95.49	5.22	2	2	48839.5	Ribulose bisphosphate carboxylase large chain (Fragment)
179	true	A7BG86	Mallotus japonicus	95.49	5.19	2	2	49048.8	Ribulose bisphosphate carboxylase large chain (Fragment)
180	true	A0A076FRQ5	Euphorbia neobosseri	95.49	5.07	2	2	50415.3	Ribulose bisphosphate carboxylase large chain (Fragment)
181	true	A0A291LRB8	Plukenetia volubilis	95.49	4.84	2	2	52669.9	Ribulose bisphosphate carboxylase large chain
182	true	K9LJ69	Euphorbia labatii	95.49	4.91	2	2	51895	Ribulose bisphosphate carboxylase large chain (Fragment)
183	true	Q5SCL3	Savia sessiliflora	95.49	4.91	2	2	51961.1	Ribulose bisphosphate carboxylase large chain (Fragment)
184	true	I2E968	Maprounea guianensis	95.49	5.22	2	2	48730.4	Ribulose bisphosphate carboxylase large chain (Fragment)
185	true	Q3T593	Conceveiba terminalis	95.49	4.91	2	2	51881	Ribulose bisphosphate carboxylase large chain (Fragment)
186	true	A8DUN4	Adelia brandegeei	95.49	4.91	2	2	51847.1	Ribulose bisphosphate carboxylase large chain (Fragment)
187	true	Q5SCL8	Phyllanthus warnockii	95.49	4.95	2	2	51585.6	Ribulose bisphosphate carboxylase large chain (Fragment)
188	true	A0A1D8DFJ1	Hura crepitans	95.49	5.23	2	2	48716.3	Ribulose bisphosphate carboxylase large chain (Fragment)
189	true	Q3T5J8	Sebastiania pavoniana	95.49	4.95	2	2	51596.7	Ribulose bisphosphate carboxylase large chain (Fragment)
190	true	A0A076FQ46	Euphorbia erythrocucullata	95.49	4.91	2	2	51895	Ribulose bisphosphate carboxylase large chain (Fragment)
191	true	A0A076FVQ3	Euphorbia sp. 20 XA-2014	95.49	4.91	2	2	51895	Ribulose bisphosphate carboxylase large chain (Fragment)
192	true	Q3T5L9	Euphorbia pulcherrima	95.49	4.95	2	2	51564.6	Ribulose bisphosphate carboxylase large chain (Fragment)
193	true	A0A076FPW6	Euphorbia sp. 24 XA-2014	95.49	4.91	2	2	51895	Ribulose bisphosphate carboxylase large chain (Fragment)
194	true	Q9GHT6	Micrandra minor	95.49	4.9	2	2	51927	Ribulose bisphosphate carboxylase large chain (Fragment)
195	true	A0A1X9RPF9	Vernicia fordii	95.49	4.77	2	2	53471.8	Ribulose bisphosphate carboxylase large chain (Fragment)
196	true	A0ZQT9	Sclerolinon digynum	95.49	5.22	2	2	48698.2	Ribulose bisphosphate carboxylase large chain (Fragment)
197	true	A3RGM0	Croton trigonocarpus	95.49	4.95	2	2	51606.7	Ribulose bisphosphate carboxylase large chain (Fragment)
198	true	K9LJA3	Euphorbia enterophora	95.49	4.91	2	2	51877	Ribulose bisphosphate carboxylase large chain (Fragment)
199	true	Q4KUD2	Trigonostemon verrucosus	95.49	4.94	2	2	51744.7	Ribulose bisphosphate carboxylase large chain (Fragment)
200	true	Q5SCL7	Richeria grandis	95.49	4.95	2	2	51522.6	Ribulose bisphosphate carboxylase large chain (Fragment)
201	true	A0A076FPJ6	Euphorbia cactus	95.49	4.91	2	2	51881	Ribulose bisphosphate carboxylase large chain (Fragment)
202	true	Q3T5I8	Sebastiania klotzschiana	95.49	4.95	2	2	51516.6	Ribulose bisphosphate carboxylase large chain (Fragment)
203	true	A0A9E6XLL4	Euphorbia bisglobosa	95.49	4.84	2	2	52671.8	Ribulose bisphosphate carboxylase large chain (Fragment)
204	true	A8DTJ0	Necepsia afzelii	95.49	4.95	2	2	51504.5	Ribulose bisphosphate carboxylase large chain (Fragment)
205	true	A7BG96	Tragiella anomala	95.49	5.22	2	2	48740.4	Ribulose bisphosphate carboxylase large chain (Fragment)
206	true	A0ZQX7	Homalium foetidum	95.49	5.19	2	2	48953.6	Ribulose bisphosphate carboxylase large chain (Fragment)
207	true	Q3T582	Pseudagrostistachys ugandensis	95.49	4.95	2	2	51580.6	Ribulose bisphosphate carboxylase large chain (Fragment)
208	true	A0A8K0YKB8	Jatropha sp. HUEFS235395	95.49	4.99	2	2	51039.9	Ribulose bisphosphate carboxylase large chain (Fragment)
209	true	Q3T584	Alchorneopsis floribunda	95.49	4.95	2	2	51487.5	Ribulose bisphosphate carboxylase large chain (Fragment)
210	true	A3RGK0	Croton jimenezii	95.49	4.95	2	2	51648.7	Ribulose bisphosphate carboxylase large chain (Fragment)
211	true	Q3T5I6	Mabea sp. Bell et al. 94-30	95.49	4.95	2	2	51564.3	Ribulose bisphosphate carboxylase large chain (Fragment)
212	true	A0A076FPX5	Euphorbia rangovalensis	95.49	4.91	2	2	51895	Ribulose bisphosphate carboxylase large chain (Fragment)
213	true	A0ZQQ3	Chrozophora oblongifolia	95.49	5.22	2	2	48774.4	Ribulose bisphosphate carboxylase large chain (Fragment)
214	true	A8DUN1	Adelia vaseyi	95.49	4.91	2	2	51803	Ribulose bisphosphate carboxylase large chain (Fragment)
215	true	Q5SCJ5	Drypetes lateriflora	95.49	4.95	2	2	51700.8	Ribulose bisphosphate carboxylase large chain (Fragment)
216	true	C0LE82	Jatropha curcas	95.49	4.84	2	2	52663.8	Ribulose bisphosphate carboxylase large chain (Fragment)
217	true	K9LJT1	Euphorbia gottlebei	95.49	4.91	2	2	51895	Ribulose bisphosphate carboxylase large chain (Fragment)
218	true	A0A076FVL0	Euphorbia sp. 40 XA-2014	95.49	4.91	2	2	51895	Ribulose bisphosphate carboxylase large chain (Fragment)
219	true	K9LL10	Euphorbia capmanambatoensis	95.49	5.94	2	2	43034.1	Ribulose bisphosphate carboxylase large chain (Fragment)
220	true	B9SXZ5	Ricinus communis	95.3	6.8	2	2	34294.8	Actin, putative
221	true	A0A6A6KN29	Hevea brasiliensis	95.3	5.57	2	2	41686.7	Actin
222	true	A0A067JP73	Jatropha curcas	95.3	5.57	2	2	41695.8	Actin
223	true	A0A6A6M3A7	Hevea brasiliensis	95.3	5.29	2	2	44008.2	Actin
224	true	B9SXJ2	Ricinus communis	95.3	5.57	2	2	41672.7	Actin, putative
225	true	A0A2C9WIQ5	Manihot esculenta	95.28	7.23	2	2	43677	STI1 domain-containing protein
226	true	A0A067JP00	Jatropha curcas	94.88	4.44	2	2	55104.3	Uncharacterized protein

## Sheet: S2
#	Peptide	Local confidence (%)	ALC (%)	Length	m/z	RT	Area	Mass	ppm	PTM
1	LAADDFR	99 99 100 99 99 99 99	99.3	7	404.207	52.2877	2.00311e+06	806.392	8
2	LSEYVAQLR	97 98 100 100 100 100 99 100 99	99	9	539.801	73.9158	435531	1077.58	4.7
3	VAAALLER	97 99 100 100 99 99 100 99	99	8	421.762	46.1319	6882508	841.502	8.2
4	M(+15.99)VVDQVR	97 99 100 99 98 99 99	98.8	7	431.727	24.2673	182451	861.438	1.8	Oxidation (M)
5	LSLLSFLR	97 98 100 100 98 97 99 99	98.6	8	474.8	167.337	66784.6	947.58	5.1
6	YLAEMEHK	98 99 100 100 96 99 98 98	98.6	8	510.746	89.7839	2.41484e+06	1019.47	3.3
7	TLDNDLMLLK	95 97 100 99 99 99 99 99 99 99	98.5	10	588.323	120.955	2.35081e+06	1174.63	4.4
8	LKSENDM(+15.99)R	98 98 98 99 97 98 99 99	98.5	8	504.743	34.9007	8617310	1007.47	0.8	Oxidation (M)
9	DELTFGSPR	92 98 100 100 100 99 99 99 99	98.4	9	511.253	68.9101	54661480	1020.49	4.2
10	WDVSQSYR	94 99 100 99 98 99 99 98	98.4	8	520.737	28.0141	1.32144e+06	1039.47	-12
11	VAAALLER	96 98 100 100 98 98 99 97	98.4	8	421.762	46.1319	6882508	841.502	8.2
12	YLQLSAEK	98 100 99 100 98 94 99 98	98.2	8	476.263	57.0053	46828452	950.507	5.2
13	YLQLSAEK	99 100 99 100 98 94 99 97	98.2	8	476.263	57.0053	46828452	950.507	5.2
14	LLYLVQGR	98 99 100 100 98 96 97 98	98.2	8	481.298	81.8485	84250792	960.576	5.4
15	LLYLVQGR	99 99 100 100 98 95 97 99	98.2	8	481.298	81.8485	84250792	960.576	5.4
16	LLAEAFDLDEQLAR	92 99 99 100 100 100 100 100 100 100 99 99 95 92	98.2	14	802.423	152.022	941646	1602.83	4
17	YLDGLTAER	98 99 100 97 99 99 96 99 96	98.2	9	519.269	74.3048	1.11208e+06	1036.52	4.2
18	YNLPM(+15.99)LR	97 97 100 99 98 98 98	98.1	7	461.746	90.5298	8746923	921.474	3.4	Oxidation (M)
19	LNAVEPDK	96 96 100 100 100 96 98 98	98	8	443.245	27.1006	42437052	884.46	17.4
20	LLDVNPR	99 100 100 99 97 95 96	98	7	413.745	52.6647	645920	825.471	4.6
21	STGPGKEM(+15.99)R	90 97 99 100 99 99 100 100 99	98	9	489.738	33.3133	61169388	977.46	2.1	Oxidation (M)
22	FFLAGNPEDEFR	95 95 99 99 99 99 96 99 99 100 98 97	97.9	12	721.345	136.026	161279392	1440.67	5.7
23	LLYLVQGR	98 98 100 99 98 95 98 98	97.9	8	481.298	81.8485	84250792	960.576	5.4
24	FFLAGNPEDEFR	95 96 99 100 99 98 96 99 99 99 98 97	97.9	12	721.345	136.026	161279392	1440.67	5.7
25	LLYLVQGR	98 98 100 99 98 95 97 99	97.9	8	481.298	81.8485	84250792	960.576	5.4
26	LGDLGTLK	99 98 100 99 89 99 100 100	97.9	8	408.748	65.0647	16728699	815.475	6.8
27	KYEDELNKR	98 99 100 100 100 99 95 96 94	97.8	9	597.81	22.6775	124945	1193.6	0.9
28	MTLETM(+15.99)R	97 98 99 99 96 98 97	97.8	7	449.211	91.9319	369136	896.409	-2	Oxidation (M)
29	LGNEC(+57.02)QLDK	97 96 99 100 99 99 99 96 93	97.6	9	538.758	31.698	9782373	1075.5	4.3	Carbamidometil
30	YLAEMEHK	98 98 99 100 95 99 97 96	97.6	8	510.746	87.9504	699476	1019.47	3.6
31	VVTVSLPR	99 99 99 99 96 97 96 97	97.6	8	435.777	67.6032	23394070	869.533	6.7
32	SLAGEEVER	88 94 99 99 100 100 99 100 99	97.6	9	495.251	33.9908	29137568	988.482	5.9
33	PVEVLANAFR	93 98 100 100 99 97 97 98 98 95	97.6	10	558.315	158.459	649783	1114.61	2.1
34	TELAEPER	87 96 100 100 100 98 100 99	97.6	8	472.739	31.0488	420698	943.461	3.3
35	DEC(+57.02)QLNR	91 98 98 98 100 98 99	97.5	7	467.71	20.2809	1.83106e+06	933.398	8.7	Carbamidometil
36	FFLAGNPEDEFR	92 92 99 99 99 99 98 100 99 100 97 95	97.5	12	721.345	130.6	2.40166e+06	1440.67	6.3
37	YLKLSADR	99 99 100 100 98 96 96 92	97.5	8	483.271	70.8457	2.56334e+06	964.534	-6.1
38	PSDSDLFNPR	86 96 99 99 99 100 99 98 99 99	97.5	10	574.275	70.7691	1.00351e+06	1146.53	3.5
39	WDVSAGSYR	97 99 100 99 95 94 99 99 96	97.5	9	520.737	28.0141	1.32144e+06	1039.47	-12
40	HAGDLGNLLAGDDK(+57.02)	95 98 97 99 99 97 97 99 100 100 95 98 98 91	97.4	14	726.858	71.609	446691	1451.7	0.7	Carbamidometil
41	HNLNNPSAMDLFNPR	93 98 100 99 99 99 99 98 98 99 100 99 96 92 91	97.4	15	870.413	76.9392	40372312	1738.82	-5.7
42	LNTDLAR	96 94 99 97 99 99 98	97.4	7	401.726	35.0123	171164	801.434	3.2
43	VAAALLER	94 97 99 99 97 97 99 97	97.4	8	421.762	46.1319	6882508	841.502	8.2
44	C(+57.02)AGVALVR	97 99 99 100 99 99 100 87	97.4	8	423.239	38.6376	13124861	844.459	5	Carbamidometil
45	WLLMWPYHK(+57.02)	96 99 100 99 98 96 93 97 99	97.4	9	665.838	106.62	263584656	1329.67	-6.4	Carbamidometil
46	VLENFLER	96 98 100 97 98 98 99 93	97.4	8	510.281	103.017	362652	1018.54	3.5
47	FFLAGNPEDEFR	92 92 99 100 99 99 96 99 99 100 97 96	97.3	12	721.345	136.026	161279392	1440.67	5.7
48	VDLLNQELEFLK	86 88 99 100 99 99 100 100 100 99 99 99	97.3	12	730.908	160.493	628622	1459.79	6.4
49	C(+57.02)AGVALVR	95 99 99 100 100 100 100 87	97.3	8	423.239	38.6376	13124861	844.459	5	Carbamidometil
50	LENEQLTYR	92 98 99 99 95 97 99 99 96	97.2	9	583.3	58.656	2.95693e+06	1164.58	6.5
51	HAGDLGNLLAGDDK(+57.02)	94 98 98 98 100 99 99 100 100 99 94 97 97 87	97.2	14	726.858	71.609	446691	1451.7	0.7	Carbamidometil
52	SDTLFFAR	90 94 99 100 100 99 99 96	97.1	8	478.748	95.2416	16916088	955.476	5.2
53	HNLNNPSAMDLFNPR	94 98 100 99 99 98 99 98 99 100 100 97 97 91 89	97.1	15	870.413	76.9392	40372312	1738.82	-5.7
54	VVTVSLPR	99 99 98 99 96 94 95 97	97.1	8	435.777	67.6032	23394070	869.533	6.7
55	LLYLVQGR	95 95 99 100 98 95 97 99	97.1	8	481.298	81.8485	84250792	960.576	5.4
56	VTEGDVFFVPR	82 94 100 98 99 99 100 100 100 99 98	97.1	11	633.334	121.551	6.40314e+06	1264.65	5.9
57	YNLPMLR	98 97 100 99 99 99 87	97	7	453.75	106.109	48956544	905.479	7.1
58	DELTFGSPR	83 95 100 100 100 99 99 99 99	97	9	511.253	68.9101	54661480	1020.49	4.2
59	PVEVLANAFR	93 98 100 100 99 97 97 98 96 92	97	10	558.315	158.459	649783	1114.61	2.1
60	VKEEC(+57.02)QC(+57.02)DVVR	84 94 100 100 98 99 98 99 100 99 97	97	11	711.332	25.749	7.05721e+06	1420.64	3.9	Carbamidometil
61	YDNPYVFR	96 96 99 95 96 97 99 98	97	8	537.259	88.2637	3.00951e+06	1072.5	4.8
62	LGDLGTLK	99 98 100 99 87 94 100 99	97	8	408.748	65.0647	16728699	815.475	6.8
63	LLAEAFNLDEKLAR	95 97 99 100 100 100 100 100 99 100 99 98 92 79	97	14	801.935	147.602	61037912	1601.88	-13.8
64	LLYLVEGR	98 97 99 100 97 99 90 95	97	8	481.79	88.8996	3.51765e+06	961.56	6.8
65	LLSC(+57.02)DER	99 100 99 96 99 100 86	97	7	446.716	24.8977	181776896	891.412	5	Carbamidometil
66	YVLALLK	99 99 100 98 99 98 86	97	7	410.272	110.846	1.30639e+06	818.527	4.4
67	LLYDVLGR	99 99 100 94 92 98 97 97	97	8	474.78	72.6666	4.19968e+06	947.544	1.7
68	STGPGQEFR	86 94 99 99 98 98 100 100 98	97	9	489.738	33.3133	61169388	977.457	5.6
69	LSDLDSLLAEVK	80 92 100 100 100 100 100 100 100 100 98 95	97	12	651.864	163.199	1266000	1301.71	4
70	LLSEAM(+15.99)NVDEKLVR	86 87 94 100 100 100 99 99 99 100 99 100 98 97	96.9	14	816.936	140.566	18730354	1631.86	1.9	Oxidation (M)
71	WQVWEDR	93 97 99 97 100 96 97	96.9	7	509.742	93.7868	1.49954e+06	1017.47	1.8
72	WLYNDGR	98 99 99 96 95 92 99	96.9	7	462.225	64.693	15533900	922.43	5.5
73	TEAVPSER	94 99 97 96 97 96 99 97	96.9	8	444.717	28.2554	454497	887.435	-17.1
74	YLQLSAEK	98 99 99 100 98 87 97 97	96.8	8	476.263	57.0053	46828452	950.507	5.2
75	FASFLDK	98 99 99 97 97 93 95	96.8	7	414.22	74.5726	1221574	826.423	3.2
76	PNGLC(+57.02)VDVK	86 96 98 99 97 99 99 99 98	96.8	9	501.26	58.9351	97911.1	1000.5	3.5	Carbamidometil
77	LLSC(+57.02)DER	99 100 100 98 99 100 82	96.8	7	446.716	24.8977	181776896	891.412	5	Carbamidometil
78	AYLT(+57.02)LNK	94 96 100 95 98 96 98	96.8	7	440.254	53.2966	252949600	878.486	7.1	Carbamidometil
79	HNLNNPSAMDLFNPR	91 96 100 99 99 99 98 97 97 99 100 98 97 92 90	96.8	15	870.413	76.9392	40372312	1738.82	-5.7
80	RLNAVEPSR	86 99 98 98 99 100 95 98 97	96.7	9	521.295	22.8383	7.20105e+06	1040.57	3
81	HNLNNPSAMDLFNPR	93 96 100 98 99 99 99 97 95 98 100 99 98 92 89	96.7	15	870.413	76.9392	40372312	1738.82	-5.7
82	VVLDVKESDAAR	92 98 99 99 100 94 98 97 98 97 96 93	96.7	12	651.359	51.5855	734684	1300.7	3.5
83	VGEELER	94 93 100 98 96 99 97	96.7	7	416.215	75.3801	686929	830.413	2.9
84	VLDELTLTK	98 99 100 100 99 97 99 97 82	96.6	9	516.304	90.9524	2679447	1030.59	3.1
85	WLLM(+15.99)WPYHK(+57.02)	84 96 100 99 98 98 97 99 98	96.6	9	673.836	98.3556	38786972	1345.66	-5.7	Carbamidometil; Oxidation (M)
86	LSSPATLDSR	95 95 99 98 98 97 97 98 97 92	96.6	10	523.78	50.4728	1.06437e+06	1045.54	4.2
87	LLYLVQGR	94 94 99 99 97 94 96 98	96.5	8	481.298	81.8485	84250792	960.576	5.4
88	WLLMWPWNK(+57.02)	93 99 100 99 98 95 90 96 97	96.5	9	665.838	106.62	263584656	1329.67	-6.4	Carbamidometil
89	WLLMWPYHK(+57.02)	95 97 99 99 98 94 91 96 97	96.5	9	665.839	111.778		1329.67	-4.6	Carbamidometil
90	LLSCADER	99 99 99 88 88 99 100 99	96.5	8	453.723	28.641	19392310	905.428	4.9
91	SLLYALR	86 92 100 99 99 99 99	96.5	7	418.258	88.1144	35924920	834.496	6.6
92	EDEGLLSK	98 89 100 90 98 99 99 98	96.5	8	445.729	50.0733	636957	889.439	5.7
93	WLLMWPYHK(+57.02)	94 98 99 99 97 92 93 97 98	96.4	9	665.838	106.62	263584656	1329.67	-6.4	Carbamidometil
94	EDLTM(+15.99)GSLR	93 84 100 100 100 99 97 97 98	96.4	9	519.25	61.0405	2879522	1036.49	-1.1	Oxidation (M)
95	SLLYAVR	86 93 100 99 99 99 99	96.4	7	411.251	66.6443	8.05159e+06	820.481	7.2
96	NLNTDLAR	88 96 99 97 96 99 99 97	96.3	8	458.748	42.6519	10208852	915.477	5.3
97	QNYPKFLAK(+57.02)	86 95 99 98 98 99 99 99 94	96.3	9	583.323	64.3574	590224	1164.63	2.8	Carbamidometil
98	VTMQNLNDR	92 97 98 97 99 99 95 98 92	96.3	9	545.771	46.0175	2.19976e+06	1089.52	4
99	HNLNNPSDSDLFNPR	94 97 100 99 99 99 98 97 97 99 100 96 95 87 86	96.3	15	870.413	76.9392	40372312	1738.8	5
100	DVSEGFEYVNFK	83 85 98 100 99 100 100 100 100 99 97 96	96.3	12	717.337	119.207	3.36029e+06	1432.65	6.3
101	REETFC(+57.02)TM(+15.99)R	75 99 100 100 100 98 99 98 97	96.3	9	623.267	59.659	1491729	1244.53	-7.3	Carbamidometil; Oxidation (M)
102	STGPGEEFR	84 95 99 98 95 99 99 99 99	96.3	9	490.23	36.4003	2.82006e+06	978.441	4.1
103	DLSYVER	94 96 95 94 98 99 97	96.3	7	441.213	29.1194	4197345	880.429	-19.7
104	LLSEAFNVDEKLVR	89 90 94 100 100 100 99 99 99 99 97 97 93 92	96.2	14	816.936	140.566	18730354	1631.89	-18.3
105	VEGGFCVLR	90 99 95 93 96 97 98 100 98	96.2	9	490.252	50.0023	13492.8	978.496	-6.1
106	LLAEAFNLNTDLAR	92 98 98 100 100 100 95 98 96 99 99 94 91 87	96.2	14	780.927	134.328	27791144	1559.83	6.1
107	LLAEAFNLDEKLAR	92 94 97 100 100 100 100 100 99 100 99 97 92 76	96.2	14	801.935	147.602	61037912	1601.88	-13.8
108	VLEGGFLER	97 99 99 88 91 97 98 99 97	96.2	9	510.281	103.017	362652	1018.54	3.5
109	DELTFS(+57.02)PR	84 97 100 100 99 97 96 96	96.2	8	511.253	72.8978		1020.49	3.2	Carbamidometil
110	STGPGKEM(+15.99)R	87 96 99 99 95 94 99 98 99	96.1	9	489.738	33.3133	61169388	977.46	2.1	Oxidation (M)
111	LFSGLDER	98 97 98 90 95 96 99 96	96.1	8	468.745	68.9101	180971	935.471	3.6
112	ALHLVGPDK	87 96 99 100 100 99 93 97 94	96	9	475.278	36.8143	301804	948.539	2.9
113	LLDVNPR	99 99 100 99 95 85 96	96	7	413.745	52.6647	645920	825.471	4.6
114	LALLDGHR	88 92 100 99 98 94 98 99	96	8	447.763	36.8187	103463	893.508	3.4
115	VVLDVK(+57.02)ESDLK(+57.02)	88 97 99 99 99 96 99 99 99 94 87	96	11	679.869	51.7072	474483	1357.75	-16.4	Carbamidometil
116	REETFC(+57.02)TMR	72 99 100 100 100 98 99 99 97	96	9	615.272	82.9144	16038329	1228.53	-2.7	Carbamidometil
117	LPSTEELWR	97 97 99 99 100 99 93 89 91	96	9	565.79	59.4284	307146	1129.58	-9.6
118	LLYVVQGR	98 98 99 91 91 95 98 99	95.9	8	474.29	69.1923	76879016	946.56	5.5
119	EQLQAMAHHR	86 86 99 97 99 98 98 100 100 98	95.9	10	610.802	22.7398	840891	1219.59	1.8
120	EEC(+57.02)QC(+57.02)DVVR	88 90 92 96 99 100 100 100 99	95.9	9	597.752	26.773	1.83293e+06	1193.48	7	Carbamidometil
121	LSLYALR	89 88 100 99 99 99 98	95.9	7	418.258	88.1144	35924920	834.496	6.6
122	YEELQVTVGR	86 95 100 100 98 99 99 99 92 91	95.9	10	597.313	82.3882	843204	1192.61	2.1
123	LSSPATLDSR	92 87 97 97 97 97 98 99 99 95	95.9	10	523.78	48.4043	2.17625e+06	1045.54	4.9
124	YEGSELNAR	96 99 98 99 99 98 88 94 92	95.9	9	519.747	31.1227	68306.9	1037.48	2
125	SLAGEEVER	80 88 99 98 100 100 99 100 99	95.9	9	495.251	33.9908	29137568	988.482	5.9
126	REETFC(+57.02)TMR	73 99 100 100 100 98 99 99 96	95.9	9	615.272	82.9144	16038329	1228.53	-2.7	Carbamidometil
127	LLYVVQGR	99 99 99 90 89 92 98 99	95.9	8	474.29	69.1923	76879016	946.56	5.5
128	WLYNDGR	98 98 99 93 95 89 98	95.8	7	462.225	64.693	15533900	922.43	5.5
129	WALEGLM(+15.99)KQK	98 99 100 100 99 100 99 95 89 82	95.8	10	610.331	144.763	10493622	1218.64	3.2	Oxidation (M)
130	AYLT(+57.02)LNK	95 96 100 94 96 93 96	95.8	7	440.254	53.2966	252949600	878.486	7.1	Carbamidometil
131	LGDLGTLK	98 97 100 98 81 94 99 99	95.8	8	408.748	65.0647	16728699	815.475	6.8
132	YNLPMLR	97 96 100 99 98 99 81	95.8	7	453.75	106.109	48956544	905.479	7.1
133	K(+57.02)ELKGQAVM(+15.99)EAM(+15.99)R	72 94 99 99 98 99 99 99 99 100 99 95 92	95.8	13	790.4	134.253	2179552	1578.79	0	Carbamidometil; Oxidation (M)
134	LLYDVLGR	97 98 99 88 94 96 97 97	95.8	8	474.78	72.6666	4.19968e+06	947.544	1.7
135	LLAEAFNLDEELAR	90 97 99 100 99 100 98 99 99 100 100 93 86 81	95.7	14	802.427	153.56	2.49034e+06	1602.83	8.8
136	LSSPATLDSR	91 90 99 95 98 99 99 99 97 91	95.7	10	523.78	48.4043	2.17625e+06	1045.54	4.9
137	LSASHVVLR	95 96 96 97 98 99 100 100 80	95.7	9	491.297	36.8463	64902360	980.577	3.6
138	VQLTAHYK(+57.02)	89 94 100 99 95 95 99 96	95.7	8	508.782	34.7611	5.42543e+06	1015.55	3.9	Carbamidometil
139	AESEGFEYVNFK	69 90 98 100 99 100 100 100 100 99 98 97	95.7	12	710.33	112.757	78914136	1418.64	7.7
140	PSDSDLFNPR	86 95 97 99 99 99 95 95 98 94	95.7	10	574.275	70.7691	1.00351e+06	1146.53	3.5
141	YDLPMLR	99 99 100 96 97 97 82	95.7	7	454.242	116.457	751114	906.463	6
142	LLAEAM(+15.99)NLDEKLAR	88 91 99 100 100 100 99 100 98 100 99 99 91 75	95.6	14	801.935	147.602	61037912	1601.84	6.8	Oxidation (M)
143	ANLLDVNPR	80 83 100 100 100 100 100 100 99	95.6	9	506.285	74.5726	24693618	1010.55	4.5
144	AMTSDVAGR	77 91 98 99 100 100 99 99 97	95.6	9	454.221	24.298	25026856	906.423	4
145	TLAEAFNVDQQLAR	74 83 95 100 100 100 99 99 99 99 99 100 96 94	95.6	14	788.417	116.712	26676632	1574.81	8.5
146	LLSC(+57.02)DER	99 99 99 97 99 100 75	95.5	7	446.715	27.1284		891.412	3.5	Carbamidometil
147	LKVVDEDGNSVFDS(+57.02)VR	81 96 98 100 100 100 99 99 99 100 100 100 100 89 85 84	95.5	16	918.45	112.514	44665980	1834.91	-10.9	Carbamidometil
148	REETFC(+57.02)TMR	72 99 100 100 100 98 99 97 96	95.5	9	615.272	82.9144	16038329	1228.53	-2.7	Carbamidometil
149	DELTFGSPR	80 93 100 100 100 97 98 94 98	95.5	9	511.253	77.2565	1666253	1020.49	3.6
150	ALEESNYELEK(+57.02)	71 92 98 100 99 97 99 100 100 100 95	95.5	11	691.33	67.5191	2675882	1380.64	3.8	Carbamidometil
151	WLYNDGR	99 99 98 96 94 86 96	95.4	7	462.225	64.693	15533900	922.43	5.5
152	ESTLHLVLR	85 83 96 99 100 100 100 100 97	95.4	9	534.316	76.1093	101712	1066.61	3.1
153	LSASHVVLR	95 96 96 97 99 99 100 100 77	95.4	9	491.297	36.8463	64902360	980.577	3.6
154	YNLPM(+15.99)LR	96 96 100 98 93 94 92	95.4	7	461.746	90.5298	8746923	921.474	3.4	Oxidation (M)
155	CPAESLYQSK	86 86 100 100 99 99 98 99 96 92	95.4	10	563.276	37.2036	1.44533e+06	1124.52	17.6
156	TAAENDFVTLK	92 97 99 100 97 82 91 99 98 98 98	95.4	11	604.813	83.8625	1612548	1207.61	3.3
157	LATVSLPR	99 99 99 98 95 94 90 88	95.4	8	428.769	64.3465	6900473	855.518	6.6
158	LVRVEGR	95 95 93 97 99 91 98	95.4	7	414.752	31.1345		827.498	-8.9
159	LLSCGDER	99 99 99 90 80 98 100 98	95.4	8	446.716	24.8977	181776896	891.412	5
160	LDAVESPR	92 95 100 100 100 90 93 94	95.4	8	443.738	30.7096	1.6424e+06	885.456	6.2
161	LAGNPFPEM(+15.99)R	98 97 96 98 92 91 86 100 99 97	95.4	10	574.274	69.1923	6.09747e+06	1146.55	-13.1	Oxidation (M)
162	MFYEFR	88 89 98 100 100 99	95.4	6	446.697	74.9363	11421178	891.395	-17
163	FFLAGNPEDEFR	93 95 98 99 98 98 79 94 98 100 97 97	95.4	12	721.345	136.026	161279392	1440.67	5.7
164	LLVGELEER	99 99 99 97 96 84 97 98 89	95.4	9	529.3	83.0463		1056.58	3.1
165	LLAEAFNLDEKLAR	88 90 99 100 100 100 99 100 99 100 99 97 90 75	95.4	14	801.935	147.602	61037912	1601.88	-13.8
166	EDLTFGSPR	90 80 99 100 100 98 99 95 98	95.4	9	511.253	77.2565	1666253	1020.49	3.6
167	WALEGLFQQK	94 97 100 100 99 100 98 95 89 82	95.4	10	610.331	144.763	10493622	1218.64	6
168	LVGPDGLC(+57.02)MDVK	97 98 97 98 98 94 97 83 92 98 97 95	95.4	12	652.328	104.672	46951236	1302.63	7.4	Carbamidometil
169	LLSCADER	99 99 98 85 85 97 100 99	95.3	8	453.723	28.641	19392310	905.428	4.9
170	LNAVESPR	94 95 100 100 100 95 91 88	95.3	8	443.245	27.1006	42437052	884.472	4.7
171	AYLT(+57.02)LSR	89 93 99 94 98 97 96	95.3	7	440.745	64.5596	2.53906e+06	879.481	-6.9	Carbamidometil
172	WFSPGSEPR	84 99 100 98 88 97 97 95 99	95.3	9	531.749	39.4529	48048288	1061.49	-9.5
173	LLVGEELER	99 99 100 97 97 82 87 99 98	95.3	9	529.301	75.2507	282954720	1056.58	5.9
174	YNLSTDALR	96 94 100 99 97 93 91 95 93	95.3	9	526.775	70.5318	751843	1051.53	4.6
175	STGPGEEFR	77 94 95 98 97 99 99 99 99	95.3	9	490.23	36.4003	2.82006e+06	978.441	4.1
176	YENEVALR	94 99 99 100 99 97 99 76	95.3	8	497.257	49.8572	1.32924e+06	992.493	5.9
177	EANYELVTR	91 90 98 99 99 98 98 98 86	95.3	9	547.78	60.3391		1093.54	4.6
178	AM(+15.99)TSDVAGR	78 91 100 99 97 99 98 96 99	95.3	9	462.219	17.9581		922.418	6.2	Oxidation (M)
179	SLEADGTLR	81 89 100 100 100 94 97 100 98	95.3	9	481.253	40.7194	3.25757e+06	960.488	3.3
180	LLAEAFNLDEQLAR	86 91 98 100 99 100 99 99 99 100 98 95 87 85	95.3	14	801.932	190.707		1601.84	5.6
181	SLLYALR	80 90 100 100 99 100 99	95.3	7	418.258	88.1144	35924920	834.496	6.6
182	WDVSAGSYR	97 99 100 95 90 90 97 98 91	95.3	9	520.737	28.0141	1.32144e+06	1039.47	-12
183	LVGPNGC(+57.02)LVDVK	85 89 97 98 98 95 95 96 97 100 97 95	95.2	12	635.846	90.6821	288626	1269.67	1.2	Carbamidometil
184	T(+57.02)LTEWSAFR	72 95 99 100 98 98 99 99 98	95.2	9	584.296	123.035	1114708	1166.57	4	Carbamidometil
185	EELTFGSPR	80 83 99 100 100 99 99 99 98	95.2	9	518.262	85.5402	2.81149e+06	1034.5	5.9
186	YVVTAYEPR	97 98 100 100 95 90 92 88 96	95.2	9	549.288	64.386	61423868	1096.56	5.8
187	YALT(+57.02)LNK	95 90 100 92 98 96 96	95.2	7	440.254	53.2966	252949600	878.486	7.1	Carbamidometil
188	C(+57.02)AGVALVR	94 97 99 100 99 99 100 74	95.2	8	423.239	38.6376	13124861	844.459	5	Carbamidometil
189	YVVTAYPER	97 98 100 100 98 88 87 98 91	95.1	9	549.288	64.386	61423868	1096.56	5.8
190	LLAEAM(+15.99)NLDEKLAR	87 97 97 100 100 100 99 100 99 100 99 99 88 67	95.1	14	801.931	195.436	276287	1601.84	2.2	Oxidation (M)
191	AESEGFEYVDFK	66 88 99 100 98 99 100 99 100 100 97 95	95.1	12	710.821	116.629	2267401	1419.62	5
192	LLVGEELER	99 99 99 98 94 81 88 100 98	95.1	9	529.301	75.2507	282954720	1056.58	5.9
193	TLGAESLDEAR	84 95 96 99 100 95 95 96 99 96 91	95.1	11	581.292	64.2073	305311	1160.57	1.5
194	LLVGEGK(+57.02)ER	99 99 99 97 98 79 87 100 97	95.1	9	529.3	80.3966		1056.59	-6.2	Carbamidometil
195	LLDVNPR	98 99 99 98 96 83 92	95.1	7	413.745	52.6647	645920	825.471	4.6
196	C(+57.02)AGVALVR	95 97 98 99 99 99 99 73	95.1	8	423.239	38.6376	13124861	844.459	5	Carbamidometil
197	RLENLADSSR	77 95 100 97 99 98 97 98 98 93	95	10	580.806	24.172	1410056	1159.59	1.9
198	DVQVEQVESEQAK	76 76 98 100 100 99 100 100 100 100 96 96 95	95	13	744.866	55.7436	5926120	1487.71	4.2
199	WALEGLFQQK	91 99 100 100 98 99 98 95 89 82	95	10	610.331	144.763	10493622	1218.64	6
200	VMLYDCK(+57.02)	91 95 99 99 98 94 89	95	7	464.719	46.8803	173297	927.419	4.6	Carbamidometil
201	LLVGEELER	99 99 100 99 95 81 87 99 96	95	9	529.301	75.2507	282954720	1056.58	5.9
202	DLM(+15.99)EQSR	92 96 96 99 93 95 94	95	7	447.703	31.8446	4.02222e+06	893.391	1.2	Oxidation (M)
203	LPSTEELWR	96 95 97 96 98 99 96 90 88	95	9	565.79	59.4284	307146	1129.58	-9.6
204	AFLLALLK(+57.02)	88 96 100 100 100 99 98 79	94.9	8	473.313	163.662	76796.9	944.606	5	Carbamidometil
205	LGTVTTALS(+57.02)R	90 85 94 97 99 99 99 99 93 94	94.9	10	538.311	63.9478	110347	1074.6	4.1	Carbamidometil
206	RHWLPR	86 96 94 96 98 99	94.9	6	432.751	59.277	22797780	863.488	0
207	SQAEAESLYKSK	63 85 100 100 100 100 99 100 99 99 98 97	94.9	12	670.84	32.5417	622346	1339.66	2.3
208	LLYLVEGR	94 94 99 99 96 99 84 94	94.9	8	481.79	88.8996	3.51765e+06	961.56	6.8
209	LVGPNGLMACDVK	91 95 95 95 96 97 97 94 93 97 97 95 92	94.9	13	658.842	97.4914	7898693	1315.66	4.7
210	WYLGDLGTLK	95 98 100 98 99 99 81 93 94 92	94.9	10	583.319	147.251	2279931	1164.62	5.6
211	VATVSLPR	94 94 98 98 98 97 90 91	94.9	8	421.761	59.277	242184048	841.502	5.7
212	QETTLGLSSR	75 93 99 99 100 98 99 99 97 89	94.9	10	546.292	48.5515	14188188	1090.56	6.6
213	LKVVDENGNSVM(+15.99)DS(+57.02)VR	81 85 99 100 100 100 97 96 98 99 100 100 99 91 88 85	94.9	16	917.958	109.385	73360296	1833.89	6.4	Carbamidometil; Oxidation (M)
214	AQYEELAQR	74 85 99 100 100 100 99 98 99	94.9	9	554.277	44.1687	1271130	1106.54	2.8
215	LVGPNGRMVDVK	91 96 99 96 96 93 86 94 97 99 96 94	94.8	12	642.857	96.7228	11544475	1283.7	-2.6
216	LHALEPDNR	99 99 100 100 100 89 92 93 83	94.8	9	532.78	27.9718	10198982	1063.54	4.2
217	LLAEAFNLNTDLAR	88 97 99 100 100 100 96 98 96 99 97 94 87 79	94.8	14	780.927	131.955	4.88826e+06	1559.83	5.1
218	ALEESNYELEK(+57.02)	60 90 98 100 99 99 100 100 100 100 97	94.8	11	691.33	67.5191	2675882	1380.64	3.8	Carbamidometil
219	RLNAVEPSR	83 99 97 98 94 98 91 96 96	94.8	9	521.295	22.8383	7.20105e+06	1040.57	3
220	FFLAGNPEDEFR	90 93 99 99 97 96 96 99 98 98 89 83	94.8	12	721.344	189.356	106109	1440.67	4.5
221	YVLALLK	96 97 99 94 97 96 83	94.7	7	410.272	110.846	1.30639e+06	818.527	4.4
222	TVEADGTLR	82 86 100 100 99 93 97 99 97	94.7	9	481.253	40.7194	3.25757e+06	960.488	3.3
223	LLVGQS(+57.02)LER	99 99 99 94 80 86 97 100 99	94.7	9	536.309	90.8751	43708316	1070.61	-5.4	Carbamidometil
224	VLQTVWR	94 97 96 88 90 99 99	94.7	7	451.26	42.6639	1469416	900.518	-13.2
225	VVESLQR	99 99 99 84 92 94 95	94.7	7	415.742	28.0386	1.12726e+06	829.466	4.5
226	ESLLQGVENYR	80 77 99 100 99 99 99 100 99 96 93	94.7	11	654.338	101.437	8500824	1306.65	7.3
227	EFLNTHQK(+57.02)R	91 90 99 99 99 99 97 91 86	94.7	9	615.325	36.4624	378727	1228.63	3.4	Carbamidometil
228	EEC(+57.02)QLNR	86 87 96 98 99 98 99	94.7	7	474.716	28.6781	1.1199e+06	947.413	4.1	Carbamidometil
229	RATVSLPR	79 97 99 97 94 98 96 98	94.7	8	450.271	64.3574	960021	898.535	-8.8
230	LVGPNGLC(+57.02)FDVK	97 96 95 96 95 97 98 91 94 94 92 89	94.7	12	659.832	70.5307	7502503	1317.67	-18.8	Carbamidometil
231	THVSGLGPSR	85 94 100 99 96 99 96 91 93 94	94.7	10	505.774	32.8499	67398.4	1009.53	2.5
232	FEYVSM(+15.99)KTNDK	89 96 100 100 100 99 98 94 94 89 83	94.6	11	689.322	98.5083	3.1768e+06	1376.63	0.4	Oxidation (M)
233	CAVLQADGENLR	78 81 94 100 99 100 100 96 100 99 96 93	94.6	12	644.824	80.3093	40758216	1287.62	6.8
234	AEAESLYQSK	73 97 99 100 100 100 98 99 93 88	94.6	10	563.276	37.2036	1.44533e+06	1124.53	1.8
235	HDQFQC(+57.02)AGVALDK	93 97 99 100 99 98 99 95 98 98 98 86 70	94.6	13	744.857	65.924	157590	1487.68	10.7	Carbamidometil
236	VATVSLPR	92 93 99 99 98 97 88 92	94.6	8	421.761	59.277	242184048	841.502	5.7
237	WLLM(+15.99)WPYHK(+57.02)	83 95 100 100 98 98 92 92 94	94.6	9	673.836	98.3556	38786972	1345.66	-5.7	Carbamidometil; Oxidation (M)
238	VAAALLER	93 96 100 98 93 88 99 91	94.6	8	421.762	46.1319	6882508	841.502	8.2
239	LLVGEELER	99 99 100 98 94 79 86 99 97	94.5	9	529.301	75.2507	282954720	1056.58	5.9
240	LLEGEEC(+57.02)R	98 99 100 97 97 96 84 85	94.5	8	503.239	33.5673	517035	1004.46	3	Carbamidometil
241	LKYENEVALR	91 95 99 99 96 96 86 93 96 94	94.5	10	617.845	64.1513	730943	1233.67	2.9
242	VTM(+15.99)QNLNDR	74 90 98 99 97 98 98 99 97	94.5	9	553.769	22.5582	471303	1105.52	5.1	Oxidation (M)
243	LKVVDENGNSVFDGWR	82 84 98 100 100 100 98 98 99 99 100 100 100 83 82 89	94.5	16	917.958	109.385	73360296	1833.9	-0.1
244	YNLPM(+15.99)LR	97 96 100 96 96 94 83	94.5	7	461.746	90.5298	8746923	921.474	3.4	Oxidation (M)
245	STGPGQEFR	78 91 96 99 95 95 100 99 98	94.5	9	489.738	33.3133	61169388	977.457	5.6
246	SLVGLGT(+57.02)K	84 92 99 97 99 93 96 96	94.5	8	416.252	52.7648	774449	830.486	3.9	Carbamidometil
247	LTQQHPFR	83 86 98 98 99 94 98 98	94.5	8	513.778	24.4635	1.75879e+06	1025.54	0.9
248	LKLVDENGNSVFDS(+57.02)VR	65 97 99 100 100 100 99 97 96 99 99 100 100 88 87 87	94.5	16	924.963	123.582	13434239	1847.94	-13.9	Carbamidometil
249	YLQLSAEK(+57.02)AVLYR	60 89 97 100 99 98 98 95 99 100 100 97 96	94.5	13	805.95	108.391	369970	1609.88	1.9	Carbamidometil
250	YEELQVTVGR	84 98 100 100 99 100 99 99 83 84	94.5	10	597.313	82.3882	843204	1192.61	2.1
251	VATVSPLR	94 95 99 100 98 82 95 93	94.4	8	421.761	59.277	242184048	841.502	5.7
252	LLSCADER	99 99 98 87 78 97 100 97	94.4	8	453.723	28.6237	16851090	905.428	4.5
253	PTQSWKPVR	81 92 98 99 96 96 95 98 95	94.4	9	549.808	33.4549	163475	1097.6	2.2
254	FNVDMTK	93 95 99 99 97 89 88	94.4	7	427.709	58.9866	22062.4	853.4	3.5
255	LLYVVQGR	99 98 99 87 87 90 96 99	94.4	8	474.29	69.1923	76879016	946.56	5.5
256	WLYDDGR	96 97 98 96 98 88 88	94.4	7	462.716	68.7761	548096	923.414	3.6
257	WLFVPEVGR	89 98 99 99 95 98 85 93 94	94.4	9	551.802	104.415	27366304	1101.6	-7.6
258	WLFVFPK	80 98 99 97 97 92 97	94.4	7	468.765	119.353	113421	935.527	-11.6
259	LVGPDGLC(+57.02)M(+15.99)DVK	92 95 96 98 100 95 95 85 98 98 93 89	94.4	12	660.324	80.1547	6334383	1318.63	5.8	Carbamidometil; Oxidation (M)
260	LVGPDGLCPDVK	89 91 97 95 98 98 99 89 89 97 96 94	94.3	12	606.82	108.89	6.18113e+06	1211.62	2.7
261	HNLNNPSAMDLFNPR	90 96 100 99 99 99 98 98 98 99 99 93 92 79 76	94.3	15	870.412	74.557	618009	1738.82	-7.1
262	YEDELNKR	97 99 98 91 84 93 98 95	94.3	8	533.764	22.6194	280510	1065.51	3.6
263	NLDEQLAR	81 90 100 98 89 98 99 99	94.3	8	479.754	44.0083	5695446	957.488	6.2
264	LVGPNGLC(+57.02)MDVK	97 98 99 96 96 90 95 82 87 98 98 96	94.3	12	651.833	96.1668	65947592	1301.65	4	Carbamidometil
265	YEELQVTVGR	77 96 99 99 98 99 98 98 90 88	94.3	10	597.313	82.3882	843204	1192.61	2.1
266	FGYDDDGLHQR	75 83 98 100 100 100 95 99 99 93 96	94.3	11	661.792	60.4531	204555	1321.57	0.8
267	NALLDVNPR	74 78 100 100 100 100 99 100 99	94.3	9	506.285	74.5726	24693618	1010.55	4.5
268	LLAEAFNLNTDLAR	90 97 99 100 100 100 94 98 98 99 98 93 85 71	94.3	14	780.926	136.461		1559.83	4.8
269	AYLT(+57.02)LNK	91 92 100 93 97 91 96	94.2	7	440.254	53.2966	252949600	878.486	7.1	Carbamidometil
270	VQEEC(+57.02)KC(+57.02)DVVR	61 83 100 100 99 99 98 99 100 99 98	94.2	11	711.332	25.749	7.05721e+06	1420.64	3.9	Carbamidometil
271	LVGPDGMRVDVK	98 98 99 97 98 93 83 75 99 99 97 95	94.2	12	643.346	106.241	9013134	1284.69	-5.9
272	LGNEC(+57.02)QLDK	97 96 99 100 93 91 96 90 85	94.2	9	538.758	31.698	9782373	1075.5	4.3	Carbamidometil
273	WAAGMK(+57.02)MDLR	95 96 98 94 92 89 98 99 95 86	94.2	10	618.299	88.7585	96127.6	1234.6	-9.8	Carbamidometil
274	T(+57.02)SHVVLR	87 97 99 100 100 100 78	94.2	7	434.755	36.8463	48952780	867.493	4.2	Carbamidometil
275	AVPVEVLANAFR	74 77 89 99 100 99 100 100 98 99 98 97	94.2	12	643.37	158.439	36537404	1284.72	5.6
276	LLVGEELER	99 99 99 97 92 78 85 99 98	94.1	9	529.301	75.2507	282954720	1056.58	5.9
277	AMTSDVAGR	70 87 99 99 99 99 98 98 98	94.1	9	454.221	26.1173		906.423	4.5
278	LLAEAFNLNTDLAR	90 98 99 100 100 100 96 98 97 97 97 93 85 70	94.1	14	780.925	135.858		1559.83	2.5
279	HNLNNPSAMDLFNPR	92 97 100 99 99 99 99 97 97 99 99 91 91 78 74	94.1	15	870.413	76.9392	40372312	1738.82	-5.7
280	MMFLQNPER	85 92 99 100 97 96 82 98 98	94.1	9	583.287	109.469	6.8414e+06	1164.54	14.5
281	LVGPDGLPADVK	95 97 98 98 98 94 97 80 91 96 93 90	94.1	12	590.834	106.241	3.13802e+06	1179.65	2.3
282	QLSLEEAR	76 87 99 96 98 100 99 98	94.1	8	473.257	51.7674	6.76773e+06	944.493	6.6
283	MMFLQNPQR	83 92 99 100 98 98 86 94 97	94	9	582.797	102.716	91441560	1163.56	17.9
284	LLAEAFNLEEQLAR	80 84 98 100 99 100 95 98 99 100 98 94 87 85	94	14	808.941	154.477	559519	1615.86	6.1
285	WQVWDDR	78 91 99 95 98 99 98	94	7	502.734	97.7977	913927	1003.45	2.5
286	LSASHVVLR	95 96 94 96 97 99 100 100 69	94	9	491.297	36.8463	64902360	980.577	3.6
287	QLQVYLLNR	66 88 98 100 100 100 99 97 98	94	9	573.839	115.759	2890420	1145.66	6.2
288	VEGLHGVLR	90 99 96 90 91 85 98 100 97	94	9	490.291	50.4324	1.39394e+06	978.561	6.2
289	KTNAENEFVTLK	92 96 93 97 98 93 96 92 96 97 93 86	94	12	697.374	64.0853	25208.5	1392.72	6
290	AYLT(+57.02)LNK	91 94 100 94 96 91 93	94	7	440.254	53.2966	252949600	878.486	7.1	Carbamidometil
291	YVVTAYPER	97 98 100 100 96 84 82 97 92	94	9	549.288	64.386	61423868	1096.56	5.8
292	FFLAGNPEDEFR	81 93 99 100 99 98 89 94 98 99 93 87	94	12	721.344	189.356	106109	1440.67	4.5
293	LLAEAFNLDEQLAR	83 96 98 99 98 100 95 98 99 100 97 89 86 80	94	14	801.931	195.436	276287	1601.84	4.3
294	VATVSLPR	93 93 99 98 98 97 86 88	94	8	421.761	59.277	242184048	841.502	5.7
295	SLSEGM(+15.99)EYVDFK	62 77 97 100 98 100 100 100 100 100 98 97	94	12	710.819	110.749	1988856	1419.62	1.1	Oxidation (M)
296	VMLYNC(+57.02)K	97 98 99 99 93 83 89	94	7	464.228	43.5284	7.67559e+06	926.435	5.8	Carbamidometil
297	LKVVDENGNSVFDGWR	78 94 98 100 99 100 97 95 98 99 99 100 100 79 80 87	93.9	16	917.952	106.791	4.22409e+06	1833.9	-5.9
298	DYYEFR	85 84 97 99 99 99	93.9	6	446.697	74.9363	11421178	891.376	3.9
299	NLFSGLDER	79 89 100 99 87 94 98 100 99	93.9	9	525.767	103.282	65850512	1049.51	4.5
300	MLLSGGLHYPR	76 94 99 99 97 95 99 99 99 87 88	93.9	11	622.336	88.8249	128858	1242.65	3
301	DDLCS(+57.02)LAR	81 91 99 96 94 99 99 92	93.9	8	475.218	43.4368	376742	948.433	-13.7	Carbamidometil
302	WLLMGM(+15.99)GGKHK(+57.02)	96 99 100 99 99 97 79 77 94 98 95	93.8	11	665.838	106.62	263584656	1329.67	-5.9	Carbamidometil; Oxidation (M)
303	VVTAYEPR	92 95 98 99 98 96 85 88	93.8	8	467.755	34.5885		933.492	4.3
304	VAEVWSFK	80 83 100 97 94 99 100 99	93.8	8	483.262	127.675	53883372	964.502	7.3
305	LLVGEELNK(+57.02)	99 99 99 98 100 99 96 81 73	93.8	9	536.309	90.8751	43708316	1070.6	5.1	Carbamidometil
306	LSASHVVLR	93 96 96 97 99 99 100 100 64	93.8	9	491.297	36.8463	64902360	980.577	3.6
307	VATVSLPR	91 91 99 98 98 97 87 90	93.8	8	421.761	59.277	242184048	841.502	5.7
308	LAGNPLMEM(+15.99)R	98 97 96 98 88 83 84 98 99 98	93.8	10	574.274	69.1923	6.09747e+06	1146.55	-16	Oxidation (M)
309	QETTLGLSSR	74 93 98 99 99 97 99 98 95 87	93.8	10	546.292	48.5515	14188188	1090.56	6.6
310	LLYVVQGR	99 99 99 83 80 92 99 99	93.8	8	474.29	69.1923	76879016	946.56	5.5
311	WLLM(+15.99)WPYHK(+57.02)	82 94 99 100 99 98 89 87 96	93.7	9	673.836	98.3556	38786972	1345.66	-5.7	Carbamidometil; Oxidation (M)
312	LLSEAFNVDEQLVR	76 78 93 100 99 100 99 99 98 99 94 95 88 93	93.7	14	816.936	140.566	18730354	1631.85	4
313	VVLDVK(+57.02)GSDAAR	82 96 99 99 99 96 92 96 97 94 92 83	93.7	12	643.858	44.5807	405480	1285.7	1.9	Carbamidometil
314	LVGPNGLT(+57.02)MDAR	90 91 96 94 95 89 94 93 99 99 91 93	93.7	12	650.825	89.1804	508783	1299.66	-19.1	Carbamidometil
315	LPSTEANGWR	95 95 98 99 99 88 95 95 87 87	93.7	10	565.79	59.4284	307146	1129.55	12.7
316	HVVELGNFAVSEYNK	81 88 99 99 100 98 95 99 99 98 92 97 93 88 78	93.7	15	853.437	104.966	48927.9	1704.85	7.5
317	KVLLTAR	92 98 97 95 97 93 84	93.7	7	400.768	29.4063	41475.6	799.528	-8.9
318	LQLVDEQGNSVFDS(+57.02)VR	65 86 97 100 99 99 97 98 98 98 99 100 99 90 87 84	93.6	16	931.97	133.561	381326	1861.92	5	Carbamidometil
319	VVDNFFNDFLPR	82 81 93 97 99 98 92 98 100 100 92 91	93.6	12	741.878	166.739	2.48454e+06	1481.73	7.5
320	LSASHVVLR	92 95 98 99 97 98 99 100 64	93.6	9	491.297	41.8935		980.577	3.5
321	T(+57.02)LTEWSAFR	71 92 98 100 94 96 98 98 96	93.6	9	584.296	123.035	1114708	1166.57	4	Carbamidometil
322	CM(+15.99)DVMVVDS(+57.02)K(+57.02)	75 93 99 98 98 97 98 97 90 90	93.6	10	628.779	49.2831	68303.9	1255.52	14.4	Carbamidometil; Oxidation (M)
323	AVEETFC(+57.02)TTR	72 76 100 100 100 100 99 100 98 93	93.6	10	607.283	70.7741	12669147	1212.54	6	Carbamidometil
324	WLLM(+15.99)ADPYHK(+57.02)	70 92 99 100 97 97 97 94 94 96	93.6	10	673.836	98.3556	38786972	1345.65	5.6	Carbamidometil; Oxidation (M)
325	LVEETVAQSDK(+57.02)	89 94 100 100 100 100 99 97 96 80 75	93.6	11	638.326	34.7611	124917	1274.64	1.5	Carbamidometil
326	AFVVHELEDDLK(+57.02)	66 86 98 99 100 100 100 100 100 97 89 89	93.6	12	736.378	116.785	287591	1470.74	4.7	Carbamidometil
327	GLEETYC(+57.02)TMDLK	51 81 99 100 100 100 99 100 100 100 98 96	93.6	12	730.331	98.5083	56991128	1458.64	7.4	Carbamidometil
328	HAGDLGNLLAGDDK(+57.02)	90 96 84 93 99 92 88 95 99 99 91 96 97 90	93.6	14	726.858	71.609	446691	1451.7	0.7	Carbamidometil
329	LLTHENDER	96 96 99 99 96 87 82 98 90	93.5	9	563.787	61.7208	4.44466e+06	1125.54	16.1
330	YLQLSAEK	99 100 99 99 95 73 93 91	93.5	8	476.263	57.0053	46828452	950.507	5.2
331	LGSTALLK(+57.02)	93 89 97 98 98 98 96 79	93.5	8	430.268	58.9351	28525	858.518	3.6	Carbamidometil
332	VLDELTLTK	97 99 98 100 99 97 96 84 72	93.5	9	516.304	90.9524	2679447	1030.59	3.1
333	VLDELTLTK	95 98 98 99 98 92 92 89 80	93.5	9	516.304	90.9524	2679447	1030.59	3.1
334	TTTSNGGAGR	92 97 100 99 95 89 89 98 99 78	93.5	10	461.229	35.5136	10886167	920.431	13
335	YDQELMNVK	79 91 98 100 99 98 97 93 87	93.5	9	570.276	92.7113	699397	1138.53	3.5
336	WQEEC(+57.02)KC(+57.02)DVLK	76 89 100 99 94 88 92 95 99 99 98	93.5	11	747.854	35.3542	8699982	1493.66	19.8	Carbamidometil
337	LKVVDENGNSVFDGWR	77 78 97 100 99 100 97 94 99 99 100 100 99 93 80 84	93.5	16	917.952	106.791	4.22409e+06	1833.9	-5.9
338	EKLQAMAHHR	73 77 99 98 99 97 98 100 100 95	93.4	10	610.83	22.6087		1219.62	16.8
339	TAVPDATR	93 94 99 95 94 92 94 86	93.4	8	415.724	23.1373	61560572	829.429	6.1
340	AM(+15.99)TSDVAGR	74 89 99 99 99 99 98 88 96	93.4	9	462.22	15.2105	2.25629e+06	922.418	8.3	Oxidation (M)
341	MWPYHK(+57.02)	98 98 97 86 86 95	93.4	6	459.719	106.54	4390611	917.422	2.2	Carbamidometil
342	LSASHVVLR	93 94 94 97 99 99 99 100 66	93.4	9	491.297	36.8463	64902360	980.577	3.6
343	LKTEHDER	87 88 92 99 95 91 98 97	93.4	8	514.27	31.1227	52901.1	1026.51	16.5
344	DNLENTLR	77 78 99 99 96 99 100 98	93.3	8	487.75	56.5021	813314	973.483	3
345	NLFSGLDER	78 89 100 99 85 95 97 100 97	93.3	9	525.767	103.282	65850512	1049.51	4.5
346	LVGPDGLC(+57.02)MDVK	93 95 98 98 99 96 97 80 89 94 92 89	93.3	12	652.327	97.7222	115247152	1302.63	5.7	Carbamidometil
347	TTTLFM(+15.99)AR	81 91 98 99 98 91 94 93	93.3	8	478.748	95.2416	16916088	955.48	1.6	Oxidation (M)
348	QGLLDVNPR	72 77 99 100 99 99 99 97 98	93.3	9	506.283	72.7423		1010.55	1.5
349	ETPEAHVFK	90 84 97 99 98 94 94 89 94	93.3	9	529.271	36.6047	573402	1056.52	3.2
350	WLLDVNPR	77 94 99 98 98 96 91 93	93.3	8	506.777	85.299	209910	1011.55	-10.6
351	LKVVDEDGNSVFDS(+57.02)VR	75 77 98 100 100 100 99 94 95 99 100 100 99 88 84 85	93.3	16	918.45	112.514	44665980	1834.91	-10.9	Carbamidometil
352	RHWLPR	73 97 96 98 98 97	93.3	6	432.751	59.277	22797780	863.488	0
353	VAEETYM(+15.99)TMDLK	57 82 98 100 100 100 100 99 100 99 96 90	93.3	12	723.831	101.962	1.13018e+06	1445.64	4.1	Oxidation (M)
354	HGNFLESAPNECK(+57.02)	90 93 96 99 99 99 97 97 88 94 99 84 78	93.3	13	751.841	51.2798	71773.8	1501.66	3.2	Carbamidometil
355	ETLAEQQR	86 75 95 98 99 97 98 98	93.3	8	487.75	24.076	93667.9	973.483	3.2
356	LPANLVQAQR	85 86 98 97 99 97 88 97 92 94	93.3	10	555.327	65.3452	86508	1108.64	3.3
357	THPVNLLENR	89 91 98 99 89 93 96 97 90 91	93.3	10	596.826	52.6182	34964.3	1191.64	2
358	YDWFLM(+15.99)R	90 95 99 93 95 91 89	93.3	7	523.738	155.268	952547	1045.47	-7.6	Oxidation (M)
359	PCM(+15.99)SPGSLLR	73 88 99 100 98 84 97 99 98 97	93.3	10	538.755	54.9343	5154866	1075.52	-18.1	Oxidation (M)
360	SLLYAVR	79 89 100 98 92 95 99	93.2	7	411.251	66.6443	8.05159e+06	820.481	7.2
361	GLEETYC(+57.02)TMDLK	49 80 98 100 100 100 99 100 100 100 98 95	93.2	12	730.331	98.5083	56991128	1458.64	7.4	Carbamidometil
362	FNYLAGNKEDEM(+15.99)QK	73 75 97 100 100 99 97 95 97 97 100 93 88 95	93.2	14	851.892	106.697	26370576	1701.77	1.9	Oxidation (M)
363	RSDHDER	82 93 90 95 96 100 97	93.2	7	457.707	24.6644	12262624	913.4	-1.3
364	LKDDNDFR	92 89 95 93 87 97 97 95	93.2	8	511.751	52.0922	539318	1021.48	3.7
365	NLDEQLAR	75 87 99 99 93 97 99 97	93.2	8	479.754	44.0083	5695446	957.488	6.2
366	SLSEGFEYVNFK	58 75 96 99 97 100 100 100 100 99 98 96	93.2	12	710.33	112.757	78914136	1418.67	-17.9
367	M(+15.99)PTLYLAEMEHK	73 79 96 99 99 99 98 99 99 100 90 89	93.2	12	739.85	88.0275	6347541	1477.69	-6.1	Oxidation (M)
368	LKDSPDSVR	90 93 98 93 83 87 99 98 98	93.2	9	508.774	64.386	181804	1015.53	4
369	ENVTVLSPVSR	90 79 100 100 100 100 99 91 95 93 79	93.2	11	600.835	82.5294	4.12104e+06	1199.65	3.4
370	WKEET(+57.02)QC(+57.02)DVLK	68 88 100 100 92 91 96 98 99 97 95	93.2	11	746.844	36.5161	590855	1491.7	-19.6	Carbamidometil
371	YALT(+57.02)LNK	96 90 99 83 94 93 96	93.2	7	440.254	53.2966	252949600	878.486	7.1	Carbamidometil
372	LMEYQNMR	93 95 100 95 87 88 96 92	93.2	8	542.751	63.8506	54722	1083.48	3.1
373	ALVLQAGTLPPR	51 83 98 100 99 99 97 99 99 98 99 97	93.1	12	618.379	92.8188	7761603	1234.74	3.6
374	WLETYC(+57.02)TMDLK	62 73 100 100 100 99 100 100 99 98 95	93.1	11	730.331	98.5083	56991128	1458.65	-3	Carbamidometil
375	YDKELMNAR	79 82 98 100 99 99 96 90 94	93.1	9	570.276	92.7113	699397	1138.54	-6.4
376	WAVLVADK(+57.02)	91 97 99 99 96 95 90 78	93.1	8	479.778	90.8751	272340	957.528	13.6	Carbamidometil
377	VLDELTLAR	86 90 98 99 98 96 94 92 85	93.1	9	515.304	96.7754	88181.7	1028.59	6.5
378	WLLMGM(+15.99)GGKHK(+57.02)	93 99 100 100 100 99 87 71 91 97 88	93.1	11	665.838	106.62	263584656	1329.67	-5.9	Carbamidometil; Oxidation (M)
379	AFQVSLEDAR	58 80 99 100 100 99 100 99 99 98	93.1	10	568.294	90.6095	9681759	1134.57	5.1
380	LELSELNR	90 96 99 97 98 91 93 82	93.1	8	487.272	70.7741	2.40853e+06	972.524	5.7
381	LLAEAFNLDTDLAR	82 96 97 100 100 100 97 98 92 93 97 98 84 70	93.1	14	781.419	142.629	833665	1560.81	5.8
382	S(+57.02)LVYVEGGLK	78 93 100 100 100 99 81 90 96 94	93.1	10	561.317	86.0901	19729382	1120.61	6.2	Carbamidometil
383	VVTVSLPR	98 98 99 98 91 93 82 85	93	8	435.777	67.6032	23394070	869.533	6.7
384	HVVEDGNMLVVSWR	77 90 100 100 100 98 94 98 99 100 99 90 82 76	93	14	820.909	82.3138	361654	1639.81	-6.8
385	M(+15.99)M(+15.99)LAGNANREFR	84 94 99 99 97 97 98 91 92 99 83 83	93	12	721.346	179.048	117891	1440.66	11.3	Oxidation (M)
386	KAAVAT(+57.02)EWK	83 91 99 99 98 87 97 92 90	93	9	530.787	24.0138	199539	1059.57	-11.7	Carbamidometil
387	VMLYEMR	96 97 100 98 97 77 86	93	7	471.235	49.6052	324644	940.451	5.3
388	DQVTVLSPVSR	74 88 100 100 100 100 100 92 96 91 83	93	11	600.837	76.7298	79703032	1199.65	6.5
389	LLC(+57.02)CMER	97 95 86 85 95 99 94	93	7	462.701	32.3401	635614	923.403	-16.5	Carbamidometil
390	LLAEAFNLDEQLAR	87 91 95 100 99 100 99 100 99 99 83 81 86 84	93	14	801.931	195.436	276287	1601.84	4.3
391	FNYLAGNKEDEFQK	71 74 98 100 100 99 95 95 98 97 99 94 90 91	93	14	851.892	106.697	26370576	1701.8	-17.5
392	EVM(+15.99)EESR	85 81 91 99 99 98 98	93	7	448.195	35.9629	63218.9	894.375	0.5	Oxidation (M)
393	LVGPDGLC(+57.02)MDVK	95 97 98 97 98 91 98 69 82 98 97 95	93	12	652.328	104.672	46951236	1302.63	7.4	Carbamidometil
394	LVGPDGLC(+57.02)MDVK	97 97 98 96 98 91 97 67 81 99 98 96	93	12	652.328	104.672	46951236	1302.63	7.4	Carbamidometil
395	NLDEELAR	73 88 95 99 97 97 98 96	92.9	8	480.245	52.3284	308795	958.472	3
396	VDDNAYM(+15.99)LK	77 80 98 97 99 98 97 97 95	92.9	9	542.754	57.6551	427770	1083.49	2.3	Oxidation (M)
397	VEFSGLDER	77 93 99 99 88 93 92 98 98	92.9	9	526.258	117.585	849159	1050.5	3.7
398	ANTHC(+57.02)YLLNR	65 83 98 100 99 100 100 100 93 92	92.9	10	631.312	36.7196	812876	1260.6	5.3	Carbamidometil
399	EGLYMGPR	98 88 99 99 90 79 92 97	92.9	8	461.733	56.7567	17529038	921.438	15.3
400	S(+57.02)PFEFFGFTTEK(+57.02)	60 76 98 100 100 100 99 100 100 96 97 89	92.9	12	775.872	164.606	3212487	1549.71	12.8	Carbamidometil
401	EASEGFEYVNFK	75 55 95 100 99 100 100 100 100 99 97 95	92.9	12	710.33	112.757	78914136	1418.64	7.7
402	DESSQLNR	81 93 88 88 98 99 99 98	92.9	8	474.715	22.7993	1.03799e+06	947.431	-17.3
403	LLAEAFNLNTDLAR	91 93 97 100 99 99 95 98 94 96 97 93 82 68	92.9	14	780.926	137.041		1559.83	4.7
404	KVALEEANNDLENK	70 77 99 100 100 100 100 99 99 99 99 99 87 73	92.9	14	793.889	74.1183	683953	1585.79	-19.4
405	LAVLQAGTLPPR	75 73 97 99 98 97 92 99 98 95 95 96	92.9	12	618.379	92.8188	7761603	1234.74	3.6
406	EDLTM(+15.99)S(+57.02)LR	92 81 99 99 96 89 95 91	92.8	8	519.25	61.0405	2879522	1036.49	-1.2	Carbamidometil; Oxidation (M)
407	VTSEGM(+15.99)EYVDFK	61 86 98 99 97 98 99 98 99 99 93 85	92.8	12	710.819	110.749	1988856	1419.62	1.1	Oxidation (M)
408	QSYEQLAEQNR	63 69 99 100 99 100 100 100 99 96 97	92.8	11	683.325	53.0281	1.59414e+06	1364.63	2.9
409	EVEGDFVTVPR	72 74 99 96 98 96 95 98 100 98 96	92.8	11	624.319	92.8188	318475	1246.62	3.5
410	LSSPATLNSR	95 94 99 98 98 99 98 97 83 66	92.8	10	523.288	44.6508	37769588	1044.56	4.5
411	FKVEEGDVFTVPR	82 96 100 100 100 99 99 99 98 98 98 79 58	92.8	13	761.902	112.924	274035	1521.78	4.4
412	LGDEC(+57.02)AGLSR	96 89 98 99 91 94 91 98 88 84	92.8	10	539.249	44.0291	327674	1076.49	-7.6	Carbamidometil
413	QLSLEEAR	67 90 99 96 98 99 99 94	92.8	8	473.257	51.7674	6.76773e+06	944.493	6.6
414	YSEVLESAFR	64 84 100 99 97 99 97 99 98 91	92.8	10	600.801	120.098	222507	1199.58	5
415	T(+57.02)MENGVLTVTVPK	52 80 98 97 94 96 100 99 99 99 99 95 97	92.8	13	723.388	106.62	843622	1444.76	0.6	Carbamidometil
416	YVVTAYPER	88 91 99 99 96 87 84 98 92	92.8	9	549.287	67.4464		1096.56	3
417	EDC(+57.02)QLNR	90 77 92 94 99 98 99	92.7	7	467.71	20.2809	1.83106e+06	933.398	8.7	Carbamidometil
418	QVLDVEK	69 90 97 98 97 99 98	92.7	7	415.737	36.6596	805012	829.455	5.1
419	WLYNNGR	98 99 96 92 94 78 93	92.7	7	461.733	56.7567	17529038	921.446	6.7
420	VALLPAYSNSPK	76 84 96 100 98 97 97 95 95 96 90 89	92.7	12	630.359	101.511	19012066	1258.69	8.3
421	LT(+57.02)LQADGM(+15.99)HAR	93 93 100 98 99 99 96 93 90 84 75	92.7	11	643.322	66.0571	1.61721e+06	1284.62	3.4	Carbamidometil; Oxidation (M)
422	FASYEVLESAFR	64 67 97 99 100 99 99 100 99 99 97 93	92.7	12	709.858	158.578	10364133	1417.69	9.4
423	LNDLEWLQQAK	70 83 99 100 100 98 100 97 94 93 87	92.7	11	679.353	106.176	2689579	1356.7	-8.7
424	LLAEAFNLDEKLAR	87 90 98 99 99 99 99 100 99 100 97 90 82 59	92.7	14	801.935	147.602	61037912	1601.88	-13.8
425	GLPVEVLANAFR	54 85 87 98 100 99 100 99 97 98 98 96	92.7	12	643.37	158.439	36537404	1284.72	5.6
426	C(+57.02)EATAGVLTVTVPK	46 78 92 98 99 98 99 100 99 100 99 99 94 97	92.7	14	723.388	106.62	843622	1444.76	0.6	Carbamidometil
427	K(+57.02)LWYNPR	72 95 94 94 97 99 97	92.7	7	517.275	74.5726	2272647	1032.55	-13.7	Carbamidometil
428	LLELAYTCEKATK	95 95 100 100 100 99 82 85 98 95 95 92 69	92.7	13	741.897	134.589	349973	1481.78	-0.6
429	KFLQPDGLK	87 95 99 97 92 94 81 96 92	92.7	9	523.307	58.9866	265462	1044.6	2.1
430	CPTLTFGSPR	74 69 97 100 100 99 97 99 96 96	92.7	10	539.763	73.5139	78193.6	1077.53	-14.4
431	LLVGELEER	99 99 98 97 94 73 85 98 92	92.6	9	529.301	75.2507	282954720	1056.58	5.9
432	AVLSVLGHR	71 79 97 98 98 98 94 99 99	92.6	9	476.282	59.0427		950.566	-17.8
433	AVLSVLGHR	71 79 97 98 98 98 94 99 99	92.6	9	476.291	59.0351	113723	950.566	1.4
434	NALLDVNPR	67 74 99 100 99 99 98 98 99	92.6	9	506.283	72.6632		1010.55	1.1
435	TLAEAFNVNEELAR	62 70 93 100 100 100 99 100 99 100 100 97 93 86	92.6	14	788.905	122.34	894263	1575.79	4.1
436	MWPLTDR	95 96 98 96 92 88 85	92.6	7	459.72	112.073		917.443	-18.1
437	FKVEEGDVFTVPR	81 96 100 100 100 99 99 99 98 98 98 70 66	92.6	13	761.902	112.924	274035	1521.78	4.4
438	LLAEAFNLDEQLAR	83 88 92 99 99 99 98 100 96 99 92 93 84 75	92.6	14	801.932	186.426		1601.84	4.9
439	VTSEGM(+15.99)EYVDFK	52 81 98 100 96 98 99 98 99 99 97 94	92.5	12	710.819	110.749	1988856	1419.62	1.1	Oxidation (M)
440	LYQLSAEKAVLYR	60 81 96 99 98 98 99 98 98 99 99 91 86	92.5	13	777.44	108.05	166860	1552.86	2.2
441	EEC(+57.02)QC(+57.02)DVLK	81 86 90 95 98 96 94 97 95	92.5	9	590.756	35.8629	57016120	1179.49	5.6	Carbamidometil
442	T(+57.02)LTLLNEDR	68 89 99 100 99 91 97 97 94	92.5	9	566.306	69.9621	10873442	1130.59	4.4	Carbamidometil
443	GLEVWSFK	66 90 100 93 94 99 100 99	92.5	8	483.262	127.675	53883372	964.502	7.3
444	AFSYEVLESAFR	61 64 98 99 100 99 99 100 99 99 98 94	92.5	12	709.858	158.578	10364133	1417.69	9.4
445	QC(+57.02)C(+57.02)DFMK	66 86 98 99 100 100 99	92.5	7	494.691	38.6053	42365908	987.361	6.3	Carbamidometil
446	LGYVVLTAHDGR	70 71 85 99 100 100 100 99 100 99 94 93	92.5	12	650.857	70.5318	102400	1299.69	3.9
447	KLLVGNWEAR	95 99 100 99 91 87 89 96 85 84	92.5	10	593.347	64.0098	8336.65	1184.67	11.1
448	LYVSDDDLAFWEWK(+57.02)	79 78 98 98 99 99 96 96 95 99 97 99 83 78	92.5	14	922.426	151.178	43238.7	1842.85	-4.7	Carbamidometil
449	KVCYMER	88 90 94 88 92 100 96	92.5	7	464.715	28.4734	2.72107e+06	927.431	-17
450	LSSPATLNSR	95 93 99 94 95 99 98 96 87 70	92.5	10	523.288	44.6508	37769588	1044.56	4.5
451	LLAEAFNLDEQLAR	75 92 93 98 99 100 99 99 99 100 97 93 82 68	92.5	14	801.931	191.874		1601.84	3.6
452	TSDDATNLLDK(+57.02)	67 86 98 99 99 99 97 99 99 92 82	92.5	11	625.302	63.7923	86686.5	1248.58	5.3	Carbamidometil
453	YLELSAEK	96 97 100 99 94 71 91 92	92.5	8	476.754	61.8459	1.72641e+06	951.491	3.2
454	T(+57.02)LTLLNEDR	66 89 99 100 99 88 97 98 97	92.5	9	566.306	69.9621	10873442	1130.59	4.4	Carbamidometil
455	LHVTRPPR	94 95 99 93 83 85 94 98	92.5	8	488.298	20.0406	5.33497e+06	974.577	4.9
456	CAVLQADGQNLR	74 77 93 100 99 100 100 95 96 93 92 90	92.4	12	644.332	71.4229	343176960	1286.64	6.6
457	WLLMWPWNK(+57.02)	79 98 97 99 98 90 83 91 97	92.4	9	444.228	106.62	306946336	1329.67	-6.4	Carbamidometil
458	YSNTVPDK	99 99 88 82 84 92 97 97	92.4	8	462.229	23.8245		922.44	4.4
459	HNLDNPSDSDLFNPR	91 97 100 100 99 99 99 98 98 99 95 74 90 76 73	92.4	15	870.904	84.592		1739.79	4
460	QLALNENFLK	65 89 99 100 92 99 95 96 96 92	92.4	10	595.334	123.135	856062	1188.65	2.6
461	WLLDVNPR	73 96 97 95 98 97 93 90	92.4	8	506.776	82.8972	267629	1011.55	-13.3
462	CAVLEWGQNLR	76 78 92 100 100 98 96 97 98 93 88	92.4	11	644.824	80.3093	40758216	1287.64	-5
463	VAAALLNK(+57.02)	92 97 100 100 98 86 87 80	92.4	8	428.768	58.87	190595	855.518	4.6	Carbamidometil
464	LTVDDRLTLR	90 90 96 98 97 95 98 96 93 70	92.4	10	601.346	116.785	112494	1200.68	-4.7
465	ANLLDVNPR	66 83 99 100 99 99 98 92 95	92.4	9	506.284	73.6864		1010.55	3.1
466	S(+57.02)LVYVEGGLK	72 91 100 100 100 99 82 92 96 93	92.4	10	561.317	86.0901	19729382	1120.61	6.2	Carbamidometil
467	GLC(+57.02)MDVK	65 88 96 99 99 100 100	92.4	7	411.699	51.5392	2.44459e+06	821.378	6.2	Carbamidometil
468	RAMM(+15.99)VQR	80 93 95 97 92 95 95	92.4	7	454.236	27.1006	3.59725e+06	906.453	5.6	Oxidation (M)
469	WATEANR	92 96 97 97 83 88 94	92.3	7	424.199	44.1687	180312	846.398	-18.1
470	LHVTRPPR	86 91 99 95 93 86 95 96	92.3	8	488.298	20.0406	5.33497e+06	974.577	4.9
471	EDLTFS(+57.02)PR	87 74 99 99 99 97 91 92	92.3	8	511.252	71.8125		1020.49	1.6	Carbamidometil
472	WQVWEDR	77 95 99 92 99 92 92	92.3	7	509.742	93.7868	1.49954e+06	1017.47	1.8
473	LKSEFNDER	85 92 99 99 89 83 90 99 95	92.3	9	569.28	24.1258	67502.4	1136.55	0.1
474	LPENANAAALTAR	86 90 99 99 99 99 99 99 98 99 82 81 71	92.3	13	656.357	65.9302	39941.9	1310.69	3.2
475	YASEVYAK	94 96 97 99 96 87 84 86	92.3	8	465.734	31.6256	177310	929.449	3.8
476	T(+57.02)SHVVLR	89 97 97 100 100 99 65	92.3	7	434.755	36.8463	48952780	867.493	4.2	Carbamidometil
477	NVDEQLVR	73 84 96 99 94 97 99 96	92.3	8	486.761	45.8889	333863	971.504	4.3
478	LVGPDGLACMDVK	96 96 97 97 99 95 90 69 85 96 95 94 91	92.3	13	659.336	100.408	14185711	1316.65	7.6
479	VATVSLPR	91 92 99 98 98 97 82 81	92.3	8	421.761	59.277	242184048	841.502	5.7
480	WT(+57.02)LDENLAR	71 79 95 99 99 95 97 99 97	92.3	9	587.79	52.355	689048	1173.58	-9.8	Carbamidometil
481	GLLYALR	59 89 100 100 100 100 99	92.3	7	403.252	76.9392	1.34481e+06	804.486	4.3
482	WQVQSSK	94 98 96 85 86 92 94	92.2	7	431.727	28.0814	793473	861.434	4.8
483	SSMGQQNECAKLNR	57 83 89 91 99 99 99 100 93 98 99 100 93 92	92.2	14	783.366	48.896	5.72447e+06	1564.71	5.9
484	YVYLAGNQEDEM(+15.99)KK	71 67 93 99 100 99 98 97 99 98 100 93 88 89	92.2	14	852.384	121.646	466895	1702.79	-19.4	Oxidation (M)
485	QSLEASLAETEGR	59 87 99 100 100 99 100 99 99 99 99 75 84	92.2	13	695.847	89.0138	1.64443e+06	1389.67	4.8
486	NLFSGLDER	75 86 100 99 83 91 97 100 99	92.2	9	525.767	103.282	65850512	1049.51	4.5
487	AYESKSSGEDNLLR	43 70 97 99 100 100 99 95 98 99 99 100 99 94	92.2	14	784.89	135.579	826821	1567.75	11.7
488	LPAGSAM(+15.99)YLLHSK	91 94 99 96 96 98 99 99 100 99 85 83 60	92.2	13	702.372	133.883	923514	1402.73	1.5	Oxidation (M)
489	VVLDVKGSDAAR	82 96 99 99 99 97 86 93 96 87 84 87	92.2	12	615.347	44.142	692037	1228.68	2.2
490	QVEET(+57.02)QC(+57.02)DVVR	56 79 100 100 98 98 97 99 97 97 94	92.2	11	710.323	26.7282	254188	1418.65	-10.7	Carbamidometil
491	VEFSGLDER	69 91 99 99 87 93 97 99 95	92.2	9	526.259	126.996	274478	1050.5	4.9
492	FANLNTDLAR	79 79 98 100 92 94 96 98 95 91	92.2	10	567.8	94.6677	238815	1133.58	2.3
493	K(+57.02)HDATFR	92 95 94 93 93 94 84	92.1	7	466.242	33.4663		930.467	1.8	Carbamidometil
494	ALEESNYELEK(+57.02)	66 89 97 100 99 90 92 98 98 97 88	92.1	11	691.33	67.5191	2675882	1380.64	3.8	Carbamidometil
495	LSSEAM(+15.99)EYVNFK	62 81 98 100 98 97 100 100 99 98 89 85	92.1	12	717.336	120.63	2.29499e+06	1432.65	2.3	Oxidation (M)
496	LAELEEALQK	85 91 99 99 98 98 96 97 81 77	92.1	10	572.317	90.6095	194775	1142.62	1.9
497	S(+57.02)VMGPYYS(+57.02)K(+57.02)	72 84 99 99 90 92 98 98 97	92.1	9	601.782	64.3141	4220056	1201.54	4.8	Carbamidometil
498	LNAVESPR	97 97 100 100 100 69 85 89	92.1	8	443.245	27.1006	42437052	884.472	4.7
499	MWPYHK(+57.02)	99 98 92 86 86 93	92.1	6	459.719	106.54	4390611	917.422	2.2	Carbamidometil
500	LLYLVQGR	92 95 99 98 95 86 82 89	92.1	8	481.297	86.1004		960.576	4.2
501	AYESKSSGEDNLLR	41 75 97 98 100 100 99 96 98 95 99 100 98 93	92.1	14	784.89	135.579	826821	1567.75	11.7
502	LDALEPDNR	91 94 99 99 98 87 94 97 71	92.1	9	521.764	46.2035	3.89868e+06	1041.51	3.9
503	MWPYHK(+57.02)	98 98 92 83 84 96	92	6	459.719	106.54	4390611	917.422	2.2	Carbamidometil
504	CAVLQADGGANLR	70 73 93 100 98 100 99 97 91 98 98 92 87	92	13	644.329	84.8524		1286.64	2.1
505	LASFTNK(+57.02)	89 91 99 98 95 92 81	92	7	419.229	52.355	10350.2	836.439	4.8	Carbamidometil
506	LKVVDENGNSVFDGWR	66 71 98 100 100 100 97 97 99 99 100 100 100 79 80 88	92	16	917.958	109.385	73360296	1833.9	-0.1
507	EKVLTAVPETR	83 68 96 100 100 99 99 89 98 92 88	92	11	621.857	94.0699	7397358	1241.7	1.9
508	HNLNNPSAMDLFNPR	88 96 100 96 97 98 96 90 96 98 99 91 88 75 72	92	15	870.412	74.557	618009	1738.82	-7.1
509	VQLDVDR	81 77 97 94 98 99 98	92	7	422.733	32.361	15982761	843.445	6.7
510	FDYLAGNQEDEM(+15.99)KK	65 69 95 99 100 98 96 96 98 98 100 93 89 92	92	14	852.384	115.957	512445	1702.75	1.8	Oxidation (M)
511	MLK(+57.02)KAR	87 95 94 90 93 93	92	6	402.248	71.1256		802.485	-3.2	Carbamidometil
512	LKVVDEDGNSVFDNER	77 94 98 100 100 100 100 99 99 99 100 100 99 56 74 77	92	16	918.45	112.514	44665980	1834.87	8.9
513	PM(+15.99)LTEGSPR	66 75 99 100 100 95 98 97 98	92	9	502.247	68.9632	879358	1002.48	-0.5	Oxidation (M)
514	TLSEGM(+15.99)EYVNFK	55 87 98 100 96 99 100 99 99 98 89 84	92	12	717.337	119.207	3.36029e+06	1432.65	3.9	Oxidation (M)
515	LKYENEVALR	84 90 99 98 88 96 91 93 92 90	92	10	617.845	64.1513	730943	1233.67	2.9
516	LGNEC(+57.02)ELSR	95 93 97 99 91 97 94 81 81	91.9	9	539.249	34.5767	392761	1076.49	-7.3	Carbamidometil
517	K(+57.02)CC(+57.02)DM(+15.99)M(+15.99)K	68 87 96 99 99 97 98	91.9	7	502.686	22.7993	1.48433e+06	1003.36	-1.9	Carbamidometil; Oxidation (M)
518	YVVTAYPER	97 98 100 100 96 85 75 97 80	91.9	9	549.288	64.386	61423868	1096.56	5.8
519	LDAVEPDK	95 96 98 98 99 81 88 81	91.9	8	443.738	26.4094	1632741	885.444	19.9
520	VQLVNDR	92 94 99 82 81 97 98	91.9	7	422.24	29.112	38485816	842.461	5.7
521	YALT(+57.02)LNK	88 89 99 89 93 89 95	91.9	7	440.254	53.2966	252949600	878.486	7.1	Carbamidometil
522	WFSPGSPER	82 99 100 98 88 96 73 95 97	91.9	9	531.749	39.4529	48048288	1061.49	-9.5
523	VLDELTLAR	88 91 98 99 98 85 83 93 93	91.9	9	515.304	96.7754	88181.7	1028.59	6.5
524	LLAEAFNLNTDLAR	89 97 98 100 99 100 95 98 97 98 89 90 76 61	91.9	14	780.928	133.7		1559.83	7.3
525	LQLVDEDGNSVFDS(+57.02)VR	65 86 97 100 100 100 100 93 93 95 100 99 98 85 79 82	91.9	16	925.455	126.897	11128998	1848.89	5.7	Carbamidometil
526	NNAMALRPR	73 85 97 95 94 96 97 95 95	91.9	9	521.777	42.5907	1.11664e+06	1041.55	-10.6
527	VAPVEVLANAFR	66 72 83 95 99 99 100 99 98 98 98 95	91.8	12	643.37	158.439	36537404	1284.72	5.6
528	LVGPDGLMC(+57.02)DVK	94 96 97 98 99 95 96 65 78 94 96 94	91.8	12	652.327	97.7222	115247152	1302.63	5.7	Carbamidometil
529	AQYEDLAQK	77 77 99 100 95 97 97 91 93	91.8	9	533.267	36.6596	1.78137e+06	1064.51	4.5
530	DNAVPSER	81 90 96 95 90 90 98 94	91.8	8	444.222	29.3659		886.414	16.9
531	GLEETFC(+57.02)TTR	45 88 99 100 100 100 98 99 95 93	91.8	10	607.283	70.7741	12669147	1212.54	6	Carbamidometil
532	WLYNNGR	98 98 98 93 92 71 92	91.8	7	461.733	56.7567	17529038	921.446	6.7
533	ELVVDENGNSVFDS(+57.02)VR	69 85 96 99 98 99 95 96 98 99 98 99 99 85 76 76	91.8	16	918.45	112.514	44665980	1834.87	8.9	Carbamidometil
534	AVEETFC(+57.02)TTR	66 66 99 100 100 100 99 100 97 91	91.8	10	607.283	70.7741	12669147	1212.54	6	Carbamidometil
535	LKSNLQQSLSDAEQR	76 74 96 96 99 99 98 99 100 99 99 99 100 71 70	91.8	15	858.931	97.0624	1.21922e+06	1715.88	-19.4
536	CAVLQADGGANLR	74 77 93 100 99 100 100 98 88 96 92 92 86	91.7	13	644.332	71.4229	343176960	1286.64	6.6
537	KC(+57.02)C(+57.02)DM(+15.99)MK	70 81 96 99 99 99 97	91.7	7	494.691	38.6053	42365908	987.365	2.9	Carbamidometil; Oxidation (M)
538	SLSEGM(+15.99)EYVNFK	49 67 98 100 97 99 100 100 100 99 97 96	91.7	12	710.33	112.757	78914136	1418.64	5.3	Oxidation (M)
539	ES(+57.02)SC(+57.02)NHDYEFK	77 81 99 97 97 90 88 96 99 93 90	91.7	11	736.801	68.5301	175597	1471.57	13.9	Carbamidometil
540	QC(+57.02)QEYLR	64 87 96 100 99 99 98	91.7	7	498.735	31.5103	1.05456e+06	995.449	5.4	Carbamidometil
541	LNALEPDNR	93 94 99 99 97 84 90 97 73	91.7	9	521.272	40.7906	70312256	1040.53	4.9
542	LLAEAFNLDEQLAR	88 97 96 100 99 100 99 99 97 99 97 93 65 55	91.7	14	801.931	195.436	276287	1601.84	4.3
543	YK(+57.02)VVLDVK	83 81 97 92 91 92 99 98	91.7	8	510.81	64.468	213238	1019.6	3.1	Carbamidometil
544	LPTKSWQPVR	88 91 99 99 98 94 94 89 91 74	91.7	10	606.351	63.6691	170515	1210.68	4.2
545	NLDLDSLLAEVK	64 78 98 99 99 85 90 100 99 99 96 93	91.7	12	665.369	163.094	639241	1328.72	3.1
546	YNLPMLR	94 93 99 95 87 90 84	91.7	7	453.749	104.242		905.479	3.9
547	VAEETYC(+57.02)TM(+15.99)DLK	59 61 98 100 100 100 99 99 99 99 96 91	91.7	12	738.324	74.8594	6113313	1474.63	1.2	Carbamidometil; Oxidation (M)
548	HGGGGGGFGGGGFS(+57.02)R	97 97 98 95 95 98 99 100 99 98 95 87 78 77 63	91.7	15	660.796	36.8463	499960	1319.58	1.7	Carbamidometil
549	WLLMGM(+15.99)GGKHK(+57.02)	87 96 100 100 99 97 75 71 92 98 94	91.6	11	665.838	112.839		1329.67	-4.7	Carbamidometil; Oxidation (M)
550	WLLMGTCK(+57.02)HK(+57.02)	84 98 99 99 98 82 80 88 93 94	91.6	10	665.838	113.918		1329.67	-5.2	Carbamidometil
551	LLAEAFNLDTDLAR	82 95 98 100 99 99 96 97 98 91 88 90 80 68	91.6	14	781.419	142.629	833665	1560.81	5.8
552	YDNPYVFR	88 95 99 95 93 93 93 78	91.6	8	537.259	88.2637	3.00951e+06	1072.5	4.8
553	LNAVEPSR	95 96 100 100 100 72 82 89	91.6	8	443.245	27.1006	42437052	884.472	4.7
554	VHVEDGNMLVVSWR	58 97 100 100 100 98 97 95 98 100 99 89 79 74	91.6	14	820.909	82.3138	361654	1639.81	-6.8
555	FALLVDDLK	92 97 100 99 92 94 97 83 69	91.5	9	517.301	135.502	248203	1032.59	2.3
556	WFSPGSPER	83 98 99 98 87 94 71 97 98	91.5	9	531.749	39.4529	48048288	1061.49	-9.5
557	ESAANVAAT(+57.02)K	82 79 96 97 95 98 99 98 85 86	91.5	10	509.763	25.0347	409130	1017.51	1.7	Carbamidometil
558	VHVEDGNMLVVSWR	49 96 100 100 99 98 98 99 100 100 99 92 79 74	91.5	14	820.909	82.3138	361654	1639.81	-6.8
559	GLEVWSFK	57 86 100 97 95 99 100 99	91.5	8	483.262	127.675	53883372	964.502	7.3
560	ESLSWQGDC(+57.02)FR	77 74 91 99 98 98 93 96 95 95 90	91.5	11	692.807	103.834	25183624	1383.59	8.3	Carbamidometil
561	ALEESNYELEK(+57.02)	53 86 96 100 99 98 98 99 98 99 81	91.5	11	691.33	67.5191	2675882	1380.64	3.8	Carbamidometil
562	AS(+57.02)YEQLAEQNR	43 73 99 100 99 100 100 100 99 96 97	91.5	11	683.325	53.0281	1.59414e+06	1364.63	2.8	Carbamidometil
563	FGYDDDGLHQR	65 72 96 96 99 100 97 99 99 91 95	91.5	11	661.792	60.4531	204555	1321.57	0.8
564	LLVGEGK(+57.02)ER	98 98 99 96 96 69 78 98 91	91.5	9	529.3	85.082		1056.59	-6.8	Carbamidometil
565	EEC(+57.02)QC(+57.02)DVVR	65 85 95 97 95 99 99 99 90	91.5	9	597.752	26.773	1.83293e+06	1193.48	7	Carbamidometil
566	CAMLQADGQRAR	71 78 92 100 99 99 99 92 96 93 91 88	91.5	12	660.315	76.3534	1.49911e+06	1318.62	-6.7
567	DVQVEQVESEQAK	53 78 93 99 100 99 99 100 99 100 93 91 86	91.5	13	744.866	55.7436	5926120	1487.71	4.2
568	LQDWYDK	96 92 95 83 91 93 90	91.5	7	484.231	64.5069	513904	966.445	3
569	WSLEWT(+57.02)LR	94 98 100 99 94 72 91 84	91.5	8	574.294	102.947	1.43329e+06	1146.58	-8.5	Carbamidometil
570	YLGDLGTLK	98 99 98 99 98 85 76 84 86	91.5	9	490.28	89.2441	8.00684e+06	978.539	6.1
571	LLAEAFNLNTDLAR	87 96 96 99 99 100 95 98 96 96 87 90 76 65	91.5	14	780.928	133.626		1559.83	6.9
572	LVGPDGRMVDVK	88 92 98 99 99 89 67 79 96 98 97 95	91.4	12	643.349	96.9182	13606834	1284.69	-2.3
573	AMTSDVAGR	56 81 97 98 99 99 98 98 97	91.4	9	454.221	24.298	25026856	906.423	4
574	HGNFLESAPNEC(+57.02)K	92 93 94 99 100 100 97 96 85 86 95 81 72	91.4	13	751.841	51.2798	71773.8	1501.66	3.2	Carbamidometil
575	VQALEEAPMDLENK	56 85 99 100 100 100 99 95 96 99 99 97 82 73	91.4	14	793.889	74.1183	683953	1585.77	-1.1
576	LLAFSCPPR	93 93 95 81 80 91 93 98 97	91.4	9	502.27	52.0922	28866.4	1002.53	-6.5
577	EKVLTAVPETR	84 69 98 100 100 96 95 83 98 96 86	91.4	11	621.857	94.0699	7397358	1241.7	1.9
578	LLVGEHYLK	98 98 99 97 98 91 80 86 74	91.4	9	536.309	90.8751	43708316	1070.61	-9.1
579	VTMQNLNDR	88 95 99 98 98 98 87 83 77	91.4	9	545.771	46.0175	2.19976e+06	1089.52	4
580	DAFSLGSCHR	85 86 97 97 93 82 97 90 92 96	91.4	10	546.753	35.0203	1.24873e+06	1091.48	8.4
581	VALYALR	67 84 99 97 96 99 97	91.4	7	403.252	76.9392	1.34481e+06	804.486	4.3
582	LKVVDENGNSVM(+15.99)DGWR	76 94 98 100 99 99 96 92 98 98 99 100 99 66 66 82	91.4	16	917.951	107.964		1833.87	10.8	Oxidation (M)
583	CAMLQADGQRAR	61 88 92 100 98 99 99 90 96 97 91 86	91.4	12	660.315	76.3534	1.49911e+06	1318.62	-6.7
584	LKLVDEDGNSVM(+15.99)DS(+57.02)VR	44 93 99 100 99 100 100 97 96 99 100 100 99 81 78 78	91.4	16	925.455	126.897	11128998	1848.89	3.8	Carbamidometil; Oxidation (M)
585	LLAEAM(+15.99)NLDEKLAR	74 93 97 100 100 100 98 99 99 100 97 89 80 54	91.4	14	801.933	162.775	97541.9	1601.84	4.1	Oxidation (M)
586	HELTM(+15.99)S(+57.02)PR	89 96 91 88 91 90 92 93	91.4	8	522.244	68.9101	5613986	1042.49	-12.3	Carbamidometil; Oxidation (M)
587	ELSFGVEAR	77 62 98 99 96 98 99 97 96	91.4	9	504.264	85.2186	1.9707e+06	1006.51	5
588	DEC(+57.02)ELNR	68 93 96 97 93 94 97	91.3	7	468.199	22.6775	315770	934.381	1.6	Carbamidometil
589	DPDGYLFELLQR	57 79 97 97 99 100 99 100 100 99 82 88	91.3	12	733.374	167.229	54608.1	1464.72	6
590	FMM(+15.99)GKLDK	77 89 93 85 90 99 99 97	91.3	8	493.253	46.1704	359762	984.477	15.4	Oxidation (M)
591	LLYVVQGR	98 98 98 85 84 84 88 96	91.3	8	474.289	74.27		946.56	4
592	MVQNTVR	86 92 87 87 96 97 94	91.3	7	424.223	45.4363	38841.5	846.438	-8.6
593	FSSSSGYDTER	67 88 99 100 98 94 99 94 91 92 82	91.3	11	618.27	27.8009	594657	1234.51	11.7
594	LLAEAM(+15.99)NLEDKLAR	71 92 87 99 98 99 96 98 99 99 99 95 84 63	91.3	14	801.932	184.431		1601.84	3.2	Oxidation (M)
595	MVVEVGGR	90 91 94 92 86 90 94 94	91.3	8	423.73	37.5123	1.64318e+06	845.443	3
596	LNLGSLTAVK	91 94 100 98 99 95 66 90 90 91	91.3	10	508.313	117.795	138891	1014.61	3.7
597	LLSEAFNVDEQLVR	69 71 90 99 99 100 98 99 96 99 97 92 84 86	91.3	14	816.936	140.566	18730354	1631.85	4
598	LLAEAFNLDEQLAR	78 84 98 100 99 99 94 98 99 100 98 93 72 67	91.3	14	801.931	195.436	276287	1601.84	4.3
599	YPAGHGPVVAC(+57.02)K	71 86 98 95 99 97 92 92 99 99 85 83	91.3	12	628.318	31.9469	156206	1254.62	2.3	Carbamidometil
600	WLLMWPHYK(+57.02)	90 95 97 99 98 87 78 86 92	91.3	9	444.228	106.62	306946336	1329.67	-6.4	Carbamidometil
601	TTLM(+15.99)NPR	87 84 95 90 92 94 97	91.3	7	424.711	59.0515		847.422	-18.3	Oxidation (M)
602	TLDELATLR	69 85 95 99 99 94 96 97 88	91.3	9	516.292	96.7228	132877	1030.57	3
603	CAPLEEKLKQLR	64 71 87 96 100 100 99 100 99 98 96 84	91.3	12	714.399	122.134	180455	1426.8	-8.7
604	SKAENEM(+15.99)VTLK	62 69 98 100 97 99 98 98 96 95 93	91.2	11	633.324	82.1605	2840651	1264.63	0.4	Oxidation (M)
605	LLVGEEK(+57.02)AR	99 99 100 97 99 97 62 88 81	91.2	9	536.309	90.8751	43708316	1070.61	-5.4	Carbamidometil
606	LGNEC(+57.02)QLSR	95 91 98 99 92 88 94 88 77	91.2	9	538.751	34.877		1075.51	-18.5	Carbamidometil
607	WLLMWPWNK(+57.02)	76 96 97 99 97 89 84 95 88	91.2	9	444.228	106.62	306946336	1329.67	-6.4	Carbamidometil
608	NVNEGALAR	76 86 93 100 78 91 99 100 99	91.2	9	472.253	27.35	707981	942.488	2.4
609	LGPVEVLANAFR	78 56 83 97 99 97 99 99 97 98 97 94	91.2	12	643.37	158.439	36537404	1284.72	5.6
610	HQADVC(+57.02)HAYKLLR	71 84 98 98 98 94 98 97 92 94 94 92 76	91.2	13	805.9	68.5904	14323.6	1609.81	-18.5	Carbamidometil
611	LVGPDGLSSMDVK	94 96 98 97 98 97 92 71 61 93 98 97 94	91.2	13	659.333	107.599	7.3257e+06	1316.66	-9.8
612	M(+15.99)M(+15.99)LAGNLLDEFR	87 94 99 99 98 98 93 82 94 97 80 72	91.2	12	721.344	189.356	106109	1440.67	-0.2	Oxidation (M)
613	LLAEAM(+15.99)NLDEKLAR	85 91 98 100 99 99 99 100 96 99 86 89 76 61	91.2	14	801.931	140.566	1.30714e+06	1601.84	1.3	Oxidation (M)
614	EKVLTAVPETSR	84 69 96 100 100 99 99 95 98 93 86 75	91.2	12	665.374	92.1358	5320853	1328.73	3.1
615	LGNEC(+57.02)QLDK	94 91 97 99 89 93 92 86 79	91.1	9	538.756	33.0447		1075.5	1.2	Carbamidometil
616	LLAEAFNLDEQLAR	72 92 96 99 100 100 99 99 99 100 96 91 77 56	91.1	14	801.931	191.993		1601.84	4.1
617	C(+57.02)MTPLPQASR	77 84 99 99 99 95 91 93 92 82	91.1	10	580.783	56.5392	2.20132e+06	1159.55	3.7	Carbamidometil
618	TLAEAM(+15.99)NVNEKLAR	67 79 92 99 99 99 95 99 97 100 98 96 85 70	91.1	14	788.417	116.712	26676632	1574.81	6.4	Oxidation (M)
619	LNAVEPDK	92 93 99 98 98 68 86 94	91.1	8	443.246	21.1219	200718	884.46	18.3
620	LNDLEEALQQAK	68 65 97 100 100 99 98 100 98 92 91 85	91.1	12	686.362	116.865	1.23565e+06	1370.7	3.9
621	WFSPGVNNR	79 99 99 96 89 93 83 88 94	91.1	9	538.757	52.2454	3.9374e+06	1075.52	-19.7
622	RTFATDR	76 83 87 96 98 99 97	91.1	7	433.724	32.361	1.72955e+06	865.441	-9.1
623	LLAEAFNLDEKLAR	85 97 95 100 98 98 91 95 97 99 97 88 79 56	91.1	14	801.934	152.75		1601.88	-14.6
624	CAVLQADGQNLR	76 79 93 100 99 100 99 93 95 88 86 84	91.1	12	644.332	71.4229	343176960	1286.64	6.6
625	LGEETYC(+57.02)TMDLK	56 55 97 100 100 100 98 99 100 99 97 93	91.1	12	730.327	96.2261	2052589	1458.64	1.8	Carbamidometil
626	LLC(+57.02)FGVNAR	99 99 97 81 59 93 95 99 98	91.1	9	525.284	91.1881	5480498	1048.55	4.3	Carbamidometil
627	GLEETFC(+57.02)TTR	45 79 99 100 100 100 99 99 97 93	91	10	607.278	70.415		1212.54	-2.9	Carbamidometil
628	WLLMVSMEHK(+57.02)	63 95 99 99 94 94 95 97 90 84	91	10	665.837	105.398	566452	1329.66	1.3	Carbamidometil
629	LLAEAFNLDEQLAR	87 91 97 100 99 99 99 99 94 100 94 89 64 65	91	14	801.931	195.436	276287	1601.84	4.3
630	LAGNQEDEFQK	82 89 88 95 98 100 99 99 94 80 78	91	11	639.803	42.7527	253675	1277.59	2.1
631	KSEEAEALYHSK	74 89 100 100 99 99 96 99 96 90 80 71	91	12	696.346	29.864	208854	1390.67	3.7
632	VVDNFFNDFLPR	59 82 90 96 99 95 91 99 99 100 92 91	91	12	741.878	166.739	2.48454e+06	1481.73	7.5
633	WELLQQVDTSEK	61 87 100 100 99 98 99 98 96 89 93 74	91	12	738.382	126.112		1474.73	13.1
634	M(+15.99)PLTM(+15.99)GSLR	80 75 99 100 99 92 88 93 93	91	9	519.25	61.0405	2879522	1036.5	-19.1	Oxidation (M)
635	TVTEGM(+15.99)EYVNFK	63 66 89 95 94 99 100 99 100 99 95 94	91	12	717.336	122.227	2.04596e+06	1432.65	2.2	Oxidation (M)
636	FTHCCFR	82 84 95 88 94 97 97	91	7	457.197	64.1513	36068.3	912.374	7.1
637	LGDLGTLK	98 95 98 97 67 78 97 97	91	8	408.748	65.0647	16728699	815.475	6.8
638	KTLENGK(+57.02)K	86 95 99 96 82 89 96 85	91	8	487.777	49.6379	273712	973.556	-17	Carbamidometil
639	APLCATVK	73 77 97 92 98 99 94 97	91	8	401.721	56.1121	515409	801.442	-18.5
640	VASNLEDR	82 91 93 81 95 95 96 94	91	8	452.233	21.8201	10318	902.446	5.5
641	GLEETYC(+57.02)TVK	49 80 99 100 100 99 98 96 94 94	91	10	600.287	61.8082	49527928	1198.55	4.5	Carbamidometil
642	LLAEAFNLDEKLAR	79 94 94 99 99 99 91 95 98 100 97 93 79 57	91	14	801.935	147.602	61037912	1601.88	-13.8
643	EWVGAAQS(+57.02)AGKLVAEK	77 52 92 95 99 100 98 94 94 95 99 100 99 91 93 78	90.9	16	850.947	86.1793	413539	1699.89	-5.4	Carbamidometil
644	T(+57.02)PAQK(+57.02)EYVR	75 91 97 92 92 93 89 94 96	90.9	9	603.32	22.0556	130568	1204.62	4.6	Carbamidometil
645	S(+57.02)QEHPYPR	65 71 98 99 98 99 99 98	90.9	8	535.749	24.298	757689	1069.49	-10.4	Carbamidometil
646	PC(+57.02)LEAMAHHR	48 72 98 100 99 99 99 100 99 95	90.9	10	611.295	26.726	37939.5	1220.55	16.9	Carbamidometil
647	LLTTTVEMEEMNK(+57.02)K	63 88 85 96 97 99 100 100 100 100 98 96 81 70	90.9	14	862.421	94.3837		1722.85	-15.1	Carbamidometil
648	LVGPDGLC(+57.02)VDVK	97 98 99 97 97 84 74 65 90 98 97 96	90.9	12	636.341	103.424	54403144	1270.66	5.9	Carbamidometil
649	AVLLPAYSNSPK	76 78 96 100 96 98 98 97 97 97 80 78	90.9	12	630.359	101.511	19012066	1258.69	8.3
650	WLLMVSMEHK(+57.02)	59 86 99 99 98 98 95 98 85 90	90.9	10	665.837	194.591	415235	1329.66	1.4	Carbamidometil
651	LLSCFEER	98 97 95 77 85 96 97 82	90.9	8	498.738	26.698	78263.4	995.475	-12.9
652	LLAEAFNLDEQLAR	82 95 98 99 99 100 94 95 98 98 87 86 74 67	90.9	14	801.934	185.339		1601.84	7.5
653	VVQLWPC(+57.02)K	79 88 97 99 96 87 90 90	90.9	8	515.282	95.3796	509663	1028.55	2.1	Carbamidometil
654	KLLVQSS(+57.02)K	90 98 98 94 86 90 86 85	90.8	8	480.299	32.8017	78192.2	958.581	2.9	Carbamidometil
655	LVGPDGLC(+57.02)VDVK	96 97 99 99 99 83 72 63 90 98 97 96	90.8	12	636.342	100.994	11224997	1270.66	8	Carbamidometil
656	WLSCSGPR	94 98 92 84 92 78 94 95	90.8	8	453.219	68.7038	688658	904.423	1.8
657	GLEETYC(+57.02)TVK	50 81 100 100 100 99 98 94 91 95	90.8	10	600.287	61.8082	49527928	1198.55	4.5	Carbamidometil
658	FTASLLLSSRLK	59 64 96 94 98 99 99 100 99 97 96 90	90.8	12	668.402	167.325	80501.9	1334.79	-2.7
659	VKEEC(+57.02)QC(+57.02)DVVR	75 89 99 100 87 87 94 96 93 92 86	90.8	11	711.332	25.749	7.05721e+06	1420.64	3.9	Carbamidometil
660	QTLENGNAK	72 87 95 98 89 95 95 97 90	90.8	9	487.751	48.6282	26327.3	973.483	5.4
661	QETTLGLSSR	68 90 98 97 98 97 99 99 90 71	90.8	10	546.292	48.5515	14188188	1090.56	6.6
662	VMLYDCK(+57.02)	91 94 99 98 95 79 79	90.8	7	464.718	51.9723	326235	927.419	3.1	Carbamidometil
663	NHELSLTTGNANR	62 84 99 100 100 99 97 98 93 91 92 83 82	90.8	13	713.857	43.7572	80335.6	1425.7	2.2
664	GDDSLWNLYYK	55 86 93 98 99 82 91 98 100 99 98	90.8	11	687.327	137.067	503320896	1372.63	6.4
665	CAVLQADGGANLR	74 77 92 100 99 100 100 97 85 89 87 94 86	90.8	13	644.329	77.6656		1286.64	3
666	CLAANVAASAK	73 83 95 98 94 98 99 97 89 85 87	90.8	11	509.763	25.0347	409130	1017.53	-16.6
667	LKVVNENGNTVM(+15.99)DGNVR	70 74 98 100 96 99 99 99 98 98 99 100 100 81 87 79 66	90.8	17	937.978	101.741	9569245	1873.93	5.4	Oxidation (M)
668	LLAEAFNLDEQLVK	84 96 94 100 100 99 99 100 99 100 98 93 64 45	90.7	14	801.931	195.436	276287	1601.87	-11.4
669	LNDLEWLQQAK	67 82 99 100 100 97 99 97 90 88 80	90.7	11	679.353	106.176	2689579	1356.7	-8.7
670	NMQDM(+15.99)VEDYR	55 79 98 99 98 98 100 99 93 90	90.7	10	658.768	68.656	489138	1315.52	3.1	Oxidation (M)
671	LKADGPEER	87 89 95 98 81 74 98 99 95	90.7	9	507.771	33.6488	1.22764e+06	1013.51	13.8
672	LLSEAFNVDEQLVR	64 67 95 99 98 99 97 98 98 99 96 93 85 83	90.7	14	816.936	140.566	18730354	1631.85	4
673	AYLT(+57.02)LNK	89 90 99 89 88 88 92	90.7	7	440.254	53.2966	252949600	878.486	7.1	Carbamidometil
674	EEGGGGLGSGGSLR	76 80 93 93 95 95 99 94 99 97 87 79 93 88	90.7	14	616.805	32.361	1.15035e+06	1231.58	12.9
675	VQATETELEDR	57 80 96 99 100 96 97 97 99 93 82	90.7	11	645.814	51.645	21753.2	1289.61	3.4
676	ELLEAC(+57.02)C(+57.02)R	86 79 99 100 94 88 85 94	90.7	8	525.741	44.2011	2.6098e+06	1049.46	3	Carbamidometil
677	VVLDVK	82 90 95 96 92 89	90.7	6	672.43	35.9185	597362	671.422	1.8
678	WKEEC(+57.02)QEC(+57.02)VLK	68 93 100 100 89 88 95 87 96 94 88	90.7	11	754.859	37.1195	596260	1507.68	16.1	Carbamidometil
679	LGEETYC(+57.02)TMDLK	64 38 98 100 100 100 99 99 100 99 98 94	90.7	12	730.331	98.5083	56991128	1458.64	7.4	Carbamidometil
680	FNYLAGDQLMEDCK(+57.02)	90 95 99 100 100 99 98 94 81 70 95 88 82 77	90.7	14	852.385	112.83	2.13996e+06	1702.73	13	Carbamidometil
681	LLQDT(+57.02)VK	95 97 88 85 89 93 88	90.7	7	437.257	34.5202	70899.5	872.497	3.8	Carbamidometil
682	RCATKMYR	84 88 84 84 93 96 99 97	90.7	8	514.762	24.073	1.40845e+06	1027.51	4.6
683	NEVTVLSLWR	66 90 99 99 99 100 98 87 83 85	90.6	10	608.832	66.2043	3.41871e+06	1215.66	-9.3
684	FESKSSGEDNLLR	61 95 98 99 100 98 85 95 94 95 97 89 72	90.6	13	741.375	132.371	259818	1480.72	13.6
685	WLLKSLPR	73 96 97 97 92 94 91 86	90.6	8	506.812	82.8566	44284.3	1011.62	-12.8
686	C(+57.02)SSLEELDDER	52 79 99 99 100 97 97 98 99 96 83	90.6	11	676.788	63.6078	49094.1	1351.56	3.4	Carbamidometil
687	C(+57.02)LQLC(+57.02)QSQEER	48 82 98 100 98 97 97 97 99 97 83	90.6	11	725.825	51.9071	54289.3	1449.63	1.5	Carbamidometil
688	GYSFTTTAER	57 90 99 99 97 97 91 92 98 86	90.6	10	566.77	63.5583	55446.8	1131.52	4.6
689	WLYNDGR	97 97 97 89 80 81 93	90.6	7	462.225	64.693	15533900	922.43	5.5
690	T(+57.02)LTLLGGEDR	75 94 99 100 100 71 70 99 99 99	90.6	10	566.306	69.9621	10873442	1130.59	4.4	Carbamidometil
691	EEC(+57.02)QC(+57.02)DVLK	72 76 91 95 93 99 98 97 95	90.6	9	590.756	35.8629	57016120	1179.49	5.6	Carbamidometil
692	ALVLQAGTLPPR	44 79 98 100 98 97 90 99 97 93 98 95	90.6	12	618.379	92.8188	7761603	1234.74	3.6
693	SLVNLGS(+57.02)K	85 93 99 92 96 89 86 84	90.6	8	437.755	56.7152	990701	873.492	4	Carbamidometil
694	EAHLVGYPR	84 73 93 100 99 92 95 91 88	90.6	9	521.279	68.656	274563	1040.54	3.9
695	LTGMSFR	98 97 91 91 78 87 93	90.6	7	406.212	67.6538	309475	810.406	4.9
696	CAVLQADGQNLR	69 75 93 100 99 100 100 95 94 90 89 84	90.6	12	644.332	71.4229	343176960	1286.64	6.6
697	LQDWYDK	96 94 99 96 76 79 94	90.6	7	484.231	64.5069	513904	966.445	3
698	WKEEC(+57.02)C(+57.02)C(+57.02)DVLK	68 91 100 100 95 92 89 91 91 93 87	90.6	11	763.837	43.8466	57279.4	1525.64	15	Carbamidometil
699	FSSSSGYGGS(+57.02)SR	77 91 99 99 98 96 98 96 93 85 85 69	90.5	12	618.27	27.8009	594657	1234.52	2.6	Carbamidometil
700	WYLGDLT(+57.02)LK	90 98 100 92 93 98 70 85 91	90.5	9	583.319	147.251	2279931	1164.62	5.5	Carbamidometil
701	WLLMVSMEHK(+57.02)	65 79 98 98 99 97 91 97 94 88	90.5	10	665.837	194.591	415235	1329.66	1.4	Carbamidometil
702	MMFLQNPER	75 88 98 98 93 94 75 97 97	90.5	9	583.287	109.469	6.8414e+06	1164.54	14.5
703	FGFFLAGNLLDEFR	62 49 94 99 100 100 98 97 95 98 97 100 90 88	90.5	14	823.419	191.659	13492.8	1644.83	-4
704	QC(+57.02)AGVAVVR	65 82 94 84 93 99 99 100 98	90.5	9	480.26	33.5394	265737	958.502	4.5	Carbamidometil
705	RM(+15.99)STAALR	77 92 93 90 88 91 97 97	90.5	8	461.244	36.5533	364516	920.486	-13.9	Oxidation (M)
706	LNAVEPDK	86 90 99 98 96 78 92 85	90.5	8	443.244	34.2537		884.46	14.7
707	FLEEQLEVLQTK	77 93 99 98 93 95 97 98 99 97 75 63	90.5	12	738.891	83.6804	144403	1475.79	-13.4
708	NVPTATEYGLVLR	60 72 88 96 99 99 99 94 79 97 98 98 96	90.5	13	716.895	109.469	1.62836e+06	1431.77	1.7
709	WM(+15.99)SLGSPER	89 98 99 94 72 90 83 98 91	90.5	9	539.746	26.6375	10967930	1077.49	-12.2	Oxidation (M)
710	VVESLQR	97 97 99 77 84 84 96	90.5	7	415.742	28.0386	1.12726e+06	829.466	4.5
711	LVGPDGLC(+57.02)MDVK	90 93 95 97 98 77 84 80 94 98 90 89	90.5	12	652.327	97.7222	115247152	1302.63	5.7	Carbamidometil
712	WLETFC(+57.02)TTR	60 70 99 99 100 98 99 97 93	90.5	9	607.299	70.4074	70197.7	1212.56	19.6	Carbamidometil
713	S(+57.02)C(+57.02)EAFGTDELC(+57.02)C(+57.02)R	51 77 98 98 100 97 94 95 99 99 91 87 89	90.5	13	831.323	86.1793	30623.9	1660.63	1.9	Carbamidometil
714	QVVLSARR	81 96 100 99 97 96 77 78	90.5	8	464.796	27.7625	332618	927.561	18.2
715	KLLVDENGNSVFDGWR	56 77 99 99 99 100 99 99 98 99 100 100 99 76 71 76	90.5	16	924.963	123.582	13434239	1847.92	-2.4
716	VTEGDVFFVPR	53 80 99 93 99 99 100 99 99 90 85	90.5	11	633.334	121.551	6.40314e+06	1264.65	5.9
717	TYQSPPELQPQR	71 75 96 99 97 88 97 96 97 87 87 94	90.5	12	722.367	64.0853	1.00957e+06	1442.72	2.9
718	DELTFGSPR	60 92 98 99 99 92 96 94 84	90.4	9	511.253	77.2565	1666253	1020.49	3.6
719	AMTLFFAR	65 70 99 100 100 98 98 94	90.4	8	478.748	95.2416	16916088	955.495	-14.3
720	YLQLSTAR	95 98 98 99 92 72 82 88	90.4	8	476.263	57.0053	46828452	950.519	-6.6
721	M(+15.99)PLTM(+15.99)GSLR	78 74 99 99 98 89 94 97 86	90.4	9	519.25	61.0405	2879522	1036.5	-19.1	Oxidation (M)
722	LVGPDGYNNDVK	89 93 97 99 99 93 86 61 79 97 97 95	90.4	12	645.827	102.716	1.38336e+06	1289.63	10.8
723	EYK(+57.02)TLFEAAESLK	81 60 96 99 100 99 99 97 90 94 90 88 84	90.4	13	793.395	152.347	597098	1584.8	-18.3	Carbamidometil
724	SPSSYVM(+15.99)LYNC(+57.02)K	60 75 91 99 99 100 100 100 100 99 82 81	90.4	12	732.831	83.8625	263412	1463.64	3.8	Carbamidometil; Oxidation (M)
725	LSESGGLMNLLR	92 91 99 99 96 92 85 57 79 98 99 97	90.4	12	645.348	131.178	1.50472e+06	1288.68	0.4
726	ACVLQADGGANLR	66 66 91 100 99 100 99 94 85 96 96 94 89	90.4	13	644.33	70.5416		1286.64	3.6
727	M(+15.99)PTLYLAEMEHK	54 45 97 100 100 99 99 100 100 100 96 96	90.4	12	739.85	89.6451	22942108	1477.69	-6	Oxidation (M)
728	FNYNAGNQEDEFKK	63 62 95 96 97 93 98 92 98 95 99 93 92 92	90.4	14	852.385	112.83	2.13996e+06	1702.76	-2
729	RWM(+15.99)AVASPER	63 88 98 99 98 94 93 88 97 86	90.4	10	609.799	31.3546	566943	1217.6	-12	Oxidation (M)
730	WSLEGELT(+57.02)R	89 95 99 100 93 97 78 84 79	90.4	9	574.294	102.947	1.43329e+06	1146.57	4.8	Carbamidometil
731	ENQKVSSLR	81 71 86 97 91 93 97 99 99	90.4	9	530.783	36.7668	572226	1059.57	-15.6
732	VLDELTLAR	77 85 96 99 98 95 94 88 81	90.4	9	515.304	96.7754	88181.7	1028.59	6.5
733	T(+57.02)ASLYVAER	75 82 97 98 99 97 94 97 74	90.4	9	533.782	51.5392	269555	1065.55	2.9	Carbamidometil
734	LLSST(+57.02)DER	98 99 97 81 54 96 100 99	90.4	8	489.242	26.4094	907105	976.482	-13.3	Carbamidometil
735	LVT(+57.02)SGLDDLS(+57.02)VHVK	59 80 82 95 90 98 92 92 94 98 99 98 93 95	90.4	14	798.939	103.151	405922	1595.85	7.6	Carbamidometil
736	WSLEGET(+57.02)LR	89 96 99 100 92 96 88 89 64	90.4	9	574.294	102.947	1.43329e+06	1146.57	4.8	Carbamidometil
737	M(+15.99)SVAPLTHAR	67 71 97 99 96 95 87 94 99 98	90.4	10	549.79	52.4484	453336	1097.57	-0.3	Oxidation (M)
738	QC(+57.02)C(+57.02)DFMK	60 78 97 100 100 100 99	90.4	7	494.691	38.6053	42365908	987.361	6.3	Carbamidometil
739	TDANGKEER	90 96 97 96 83 90 92 91 76	90.4	9	510.247	19.59	7161.19	1018.47	11.2
740	SHNLPLLR	79 87 98 99 94 93 96 78	90.4	8	475.283	52.8062	1.31536e+06	948.551	1.7
741	MQGMADM(+15.99)VKK(+57.02)	63 81 97 99 98 96 98 98 89 85	90.3	10	606.283	87.5437	2064384	1210.55	0.6	Carbamidometil; Oxidation (M)
742	FSLPENADTSR	92 93 100 96 98 95 96 96 94 75 59	90.3	11	618.793	73.5139	713061	1235.58	-5.1
743	EAATVLDER	98 95 98 96 93 75 64 98 95	90.3	9	502.26	49.8848	2.00845e+06	1002.5	7.6
744	S(+57.02)PFEFFGFTTT(+57.02)R	66 60 96 100 100 100 99 100 99 95 84 85	90.3	12	775.872	164.606	3212487	1549.72	5.5	Carbamidometil
745	NVDEQLVR	72 88 97 96 87 92 99 91	90.3	8	486.761	45.8889	333863	971.504	4.3
746	SM(+15.99)KGAQNEGCQLNR	44 79 98 86 95 99 99 100 85 97 99 100 93 92	90.3	14	776.357	44.8577	42251504	1550.69	4.7	Oxidation (M)
747	VVLDVRGSDAAR	82 93 99 99 99 97 94 96 95 87 82 60	90.3	12	629.345	69.2475	327316	1256.68	-6.9
748	VTSEGM(+15.99)EYVNFK	56 56 98 100 98 99 100 99 99 98 92 88	90.3	12	710.328	97.4908	298940	1418.64	1.2	Oxidation (M)
749	WYVKGDDSLWNLYYK	50 79 97 99 98 99 98 96 97 94 89 93 94 89 81	90.3	15	975.48	154.117	304452	1948.94	4.5
750	QWLRER	82 98 96 81 94 92	90.2	6	444.254	33.5541	261839	886.477	19
751	S(+57.02)YEAHVM(+15.99)K	77 94 99 98 98 85 85 86	90.2	8	519.234	36.6047	2722.45	1036.46	-10.8	Carbamidometil; Oxidation (M)
752	CALLQADWNLR	67 88 95 100 99 99 99 97 95 88 67	90.2	11	651.829	82.2241	4.16777e+06	1301.65	-9.1
753	MSGLDLSVTAR	64 62 80 99 97 98 99 99 99 99 97	90.2	11	575.301	101.648	288196	1148.59	1.5
754	LVGPDGLC(+57.02)VDVK	95 97 97 98 97 82 73 64 89 97 97 96	90.2	12	636.341	103.424	54403144	1270.66	5.9	Carbamidometil
755	LM(+15.99)SNNPSMADLFNPR	63 55 81 98 99 98 98 96 96 98 100 97 95 88 91	90.2	15	861.898	98.6592	147660	1721.79	-2.9	Oxidation (M)
756	LLS(+57.02)GAMDER	90 95 92 74 82 85 98 100 98	90.2	9	524.758	26.3986		1047.5	-0.1	Carbamidometil
757	EAGLKEAR	96 72 92 99 92 96 89 85	90.2	8	437.244	37.9109		872.472	1.9
758	T(+57.02)VAVQVQDK	85 90 97 100 90 88 90 88 84	90.2	9	522.79	34.4731	2.07427e+06	1043.56	4.6	Carbamidometil
759	VEC(+57.02)EAGLVEAWNPK	51 78 86 99 99 97 99 100 100 100 99 99 78 79	90.2	14	801.392	115.957	14801950	1600.76	9	Carbamidometil
760	LLSCADNK(+57.02)	98 98 92 86 86 94 85 82	90.2	8	460.731	38.6053	2.81228e+06	919.443	4.3	Carbamidometil
761	WLLMWPWNK(+57.02)	76 97 97 98 96 88 79 87 92	90.2	9	444.228	106.62	306946336	1329.67	-6.4	Carbamidometil
762	LPYGGGYQALHNAQDK	74 87 95 97 97 97 99 96 99 100 100 99 96 73 72 63	90.1	16	866.435	79.7343	535109	1730.84	10.5
763	GLEVSVSM(+15.99)K	65 89 100 80 90 90 99 100 99	90.1	9	483.262	127.675	53883372	964.49	19.6	Oxidation (M)
764	LVKSTPR	84 91 93 91 96 88 88	90.1	7	400.755	40.305	7714.41	799.492	3.8
765	YLKLSTVK	98 99 100 99 93 70 72 90	90.1	8	476.291	59.0351	113723	950.58	-13.3
766	LKVVDENGNSVFDGWR	51 53 95 100 99 100 96 96 99 96 98 100 100 96 75 90	90.1	16	917.952	106.791	4.22409e+06	1833.9	-5.9
767	CAVLQADGGANLR	71 74 92 100 99 100 99 91 85 95 85 94 85	90.1	13	644.329	76.6037		1286.64	2
768	WALEGLFQQK	94 98 100 100 99 99 98 92 68 53	90.1	10	610.331	144.763	10493622	1218.64	6
769	LLSC(+57.02)DER	97 97 97 78 88 99 75	90.1	7	446.716	32.0346	1.94906e+06	891.412	6.4	Carbamidometil
770	LGEETFC(+57.02)TTR	74 49 99 100 99 100 98 99 95 88	90.1	10	607.275	70.3456	160923	1212.54	-6.8	Carbamidometil
771	QETTLGLSSR	71 91 99 100 100 97 99 94 88 63	90.1	10	546.292	48.5515	14188188	1090.56	6.6
772	K(+57.02)NETYC(+57.02)TMDLK	59 65 99 97 96 96 98 98 99 95 89	90.1	11	730.327	96.2261	2052589	1458.65	-5.9	Carbamidometil
773	SFQQKNEC(+57.02)QLNR	46 76 90 97 98 99 99 97 99 99 94 88	90.1	12	776.357	44.8577	42251504	1550.73	-16.6	Carbamidometil
774	LLAEAM(+15.99)NLDTRLAR	64 90 93 99 99 99 98 99 98 97 95 97 78 55	90.1	14	801.933	181.833		1601.86	-3.2	Oxidation (M)
775	LCDMDM(+15.99)MK	77 83 92 95 96 92 96 90	90.1	8	501.697	44.142	403909	1001.37	10	Oxidation (M)
776	YLELSAEK	97 96 99 99 93 63 89 83	90.1	8	476.754	61.8459	1.72641e+06	951.491	3.2
777	ELAFGVSAK	74 60 95 98 94 97 96 98 98	90.1	9	461.257	71.7927	5.34618e+06	920.497	3.6
778	LKTEHKS(+57.02)K	86 88 94 99 96 82 90 86	90.1	8	514.3	31.0091	78735.7	1026.58	2.8	Carbamidometil
779	NVDEQLVR	66 73 97 99 92 97 98 97	90.1	8	486.761	45.8889	333863	971.504	4.3
780	REETFC(+57.02)TM(+15.99)R	58 96 100 99 99 96 95 91 76	90.1	9	623.267	59.659	1491729	1244.53	-7.3	Carbamidometil; Oxidation (M)
781	NPSDSDLFNPR	58 73 97 99 99 96 97 99 99 86 88	90.1	11	631.297	74.0172	185677	1260.57	4.4
782	EEC(+57.02)ECGDVLK	75 81 95 99 93 92 93 95 87 91	90.1	10	591.246	44.2623	3.40156e+06	1180.47	3	Carbamidometil
783	MQETTK(+57.02)M(+15.99)QK(+57.02)	81 91 100 100 99 92 93 73 82	90.1	9	627.797	36.4003	1.79254e+06	1253.57	3.3	Carbamidometil; Oxidation (M)
784	CTMFYLQAPK	54 77 99 100 99 97 96 97 88 93	90.1	10	601.299	117.125	118269	1200.57	13.3
785	LVGPNGLGCMDVK	95 97 98 96 95 91 91 57 68 92 98 97 95	90.1	13	651.833	96.1668	65947592	1301.65	4.1
786	LLAEAM(+15.99)NLDEKLAR	76 94 98 99 99 99 93 97 97 99 88 90 77 56	90.1	14	801.93	186.177		1601.84	0.8	Oxidation (M)
787	HNLNNPSAMDLFNPR	88 96 100 99 99 98 97 95 96 98 99 90 89 55 53	90	15	870.411	82.0691		1738.82	-7.6
788	DT(+57.02)SC(+57.02)NHDYEFK	55 79 95 92 97 94 91 98 100 96 94	90	11	736.802	70.083	9327481	1471.57	15.4	Carbamidometil
789	LVGPDGT(+57.02)DMDVK	88 91 93 96 97 86 83 70 90 98 96 93	90	12	652.325	94.7544	1.95183e+06	1302.61	17.1	Carbamidometil
790	LQGAGGDMR	93 91 93 86 70 88 99 97 94	90	9	452.722	19.9752	544870	903.423	6.8
791	THENAKLSQLQR	73 91 100 98 99 99 99 92 94 96 72 67	90	12	712.886	32.3567	72943.2	1423.75	2.7
792	YDQELMNTK	69 86 98 100 99 98 90 87 84	90	9	571.264	75.5605	1394005	1140.51	1.1
793	EVLLANDQGNR	77 75 99 100 99 97 97 91 72 92 91	90	11	614.819	44.6508	172872	1227.62	1.8
794	NLWNVMNEK(+57.02)	63 76 98 98 99 99 97 96 84	90	9	602.804	155.863	458772	1203.57	18.4	Carbamidometil
795	M(+15.99)QGMADFVQK(+57.02)	84 94 99 99 99 98 96 91 71 68	90	10	614.28	68.7128	168135	1226.54	2.2	Carbamidometil; Oxidation (M)
796	CMVAPLTHAR	69 88 98 99 84 91 81 95 98 98	90	10	549.79	52.4484	453336	1097.55	15.9
797	LAGNPEDEM(+15.99)KK	87 87 85 97 98 98 93 96 90 82 79	90	11	624.3	65.924	160498	1246.59	-0.1	Oxidation (M)
798	T(+57.02)SHVVLR	91 97 98 100 100 99 46	90	7	434.755	36.8463	48952780	867.493	4.2	Carbamidometil
799	CT(+57.02)NNLFC(+57.02)GLDAR	51 78 91 96 99 99 98 88 98 99 94 88	90	12	720.823	103.424	2.31998e+06	1439.63	2.3	Carbamidometil
800	VHVEDGNMLVVWDK	60 97 99 100 100 98 97 97 98 99 99 83 70 62	90	14	820.909	82.3138	361654	1639.8	0
801	SLKLSASHVVLQNDAVR	42 83 86 99 99 99 99 100 100 100 100 99 93 94 88 80 70	90	17	919.003	98.2979	13043741	1836.02	-17
802	FS(+57.02)VLLAGRDER	54 80 98 99 97 95 88 89 97 99 94	90	11	660.354	97.1433	2949173	1318.7	-4.6	Carbamidometil
803	LLSC(+57.02)DER	99 98 95 93 95 95 55	90	7	446.717	34.258	225826	891.412	7.3	Carbamidometil
804	HTVSGLGPSR	85 88 99 99 83 95 83 89 89 88	90	10	505.774	32.8499	67398.4	1009.53	2.5
805	RLVGHHEAAQT(+57.02)ER	59 91 89 92 99 100 100 100 99 96 84 90 71	90	13	780.899	30.6194		1559.79	-4.7	Carbamidometil
806	M(+15.99)LEQKMLPLQTK	56 88 99 99 98 89 85 75 100 99 96 95	90	12	738.399	77.6443	5487576	1474.79	-3.8	Oxidation (M)
807	VVLDVK(+57.02)GSDLK(+57.02)	83 94 99 99 99 96 81 89 93 84 74	90	11	643.858	44.5807	405480	1285.72	-17.7	Carbamidometil
808	LGEETYC(+57.02)TMDLK	55 61 96 100 100 100 98 99 99 98 92 81	90	12	730.328	101.463		1458.64	3.4	Carbamidometil
809	WALEGLFQEK	92 97 100 100 97 98 94 91 80 52	90	10	610.822	151.302	354749	1219.62	4
810	LLAEAFNLNTDLAR	86 97 95 100 99 100 92 94 92 92 93 91 74 56	90	14	780.928	195.607		1559.83	6.5
811	RLDAVEALR	61 92 95 87 87 98 94 98 96	90	9	521.8	26.3015		1041.59	-6.4
812	KTLDAGLLSM(+15.99)LK	69 89 93 94 89 78 97 100 99 90 89 93	89.9	12	653.378	178.326	25254.8	1304.74	3.1	Oxidation (M)
813	ES(+57.02)TTDK(+57.02)K(+57.02)GSFVK	71 73 98 99 99 93 88 92 97 97 89 82	89.9	12	749.373	34.3157	26374.1	1496.75	-10.5	Carbamidometil
814	VQLVNDR	88 83 99 81 82 98 98	89.9	7	422.24	29.112	38485816	842.461	5.7
815	TAVPDAEK	96 96 100 93 90 82 92 71	89.9	8	415.724	23.1373	61560572	829.418	19.7
816	NTYEQLAEQNR	53 62 99 100 97 99 100 100 94 92 94	89.9	11	683.33	52.1149		1364.63	9.8
817	VSYYQYR	96 98 99 93 86 83 75	89.9	7	489.739	58.0201	127200	977.461	3.2
818	KVNPSDSDLM(+15.99)NPR	69 71 91 93 93 94 91 94 99 99 99 89 88	89.9	13	744.858	89.1223	149480	1487.7	-1	Oxidation (M)
819	SKAENEM(+15.99)VTLK	51 76 97 99 97 97 93 97 93 94 95	89.9	11	633.324	82.1605	2840651	1264.63	0.4	Oxidation (M)
820	MPSGLVEQPWK(+57.02)	69 81 95 95 99 99 100 97 95 79 80	89.9	11	664.838	63.7923	32655.8	1327.66	0.8	Carbamidometil
821	KSEEAEALYHSK	56 80 99 100 99 99 98 98 97 97 85 71	89.9	12	696.346	29.864	208854	1390.67	3.7
822	SDWPELLGR	73 78 95 97 96 95 97 88 90	89.9	9	536.778	132.564	5.14127e+06	1071.53	6.3
823	QVSLEDAR	63 70 98 94 98 99 99 97	89.9	8	459.241	36.7668	4.03587e+06	916.461	5.5
824	MTWLT(+57.02)R	98 98 80 85 85 93	89.9	6	432.728	127.569	48562.8	863.432	9.6	Carbamidometil
825	EMLQADK(+57.02)VVK(+57.02)	88 87 98 98 99 98 95 96 72 67	89.9	10	637.832	83.6207	245350	1273.67	-16.8	Carbamidometil
826	LVGPDGRMVDVK	84 93 94 97 98 79 68 86 98 99 94 91	89.9	12	643.346	106.241	9013134	1284.69	-5.9
827	ENLADPSR	89 75 99 100 99 85 94 79	89.9	8	451.224	24.342	20704450	900.43	3.5
828	LLAEAFNLDEKPSR	90 91 94 99 99 99 97 99 96 97 85 78 75 61	89.9	14	801.933	184.796		1601.84	5.9
829	TVADLLAYNK	63 82 96 99 100 100 98 94 87 80	89.9	10	554.309	124.012	630873	1106.6	5.7
830	AYSPSSYLVMYDC(+57.02)K	50 82 97 97 95 96 98 94 90 98 99 99 81 82	89.9	14	842.377	121.346	1.43267e+06	1682.73	4	Carbamidometil
831	EPSYAAEGVVDLR	68 63 95 98 98 95 97 87 96 99 98 92 83	89.8	13	703.361	100.556	126608	1404.69	13.7
832	WLLMVSMEHK(+57.02)	75 95 99 99 96 94 87 88 87 77	89.8	10	665.837	194.591	415235	1329.66	1.4	Carbamidometil
833	ACVLQADGGANLR	54 82 89 100 99 99 99 97 83 94 98 92 82	89.8	13	644.33	84.9808		1286.64	3.7
834	REETFC(+57.02)TMR	57 94 97 99 98 95 94 93 82	89.8	9	615.272	82.9144	16038329	1228.53	-2.7	Carbamidometil
835	PCM(+15.99)SPS(+57.02)LLR	74 87 99 100 89 90 89 89 91	89.8	9	538.755	54.9343	5154866	1075.52	-18.1	Carbamidometil; Oxidation (M)
836	ALEEANADLEVK	50 84 99 100 100 98 96 97 99 99 83 73	89.8	12	651.334	69.7935	156601	1300.65	2.6
837	LKVVNEDGNTVFDGNVR	76 94 98 100 96 99 99 98 97 99 100 100 99 66 76 71 57	89.8	17	938.468	104.723	11362267	1874.95	-14.8
838	LCM(+15.99)NVES(+57.02)DVMR	61 54 98 98 98 98 94 99 98 93 97	89.8	11	685.312	88.3547	10203244	1368.58	18.8	Carbamidometil; Oxidation (M)
839	WKEEC(+57.02)EC(+57.02)DVLK	66 91 100 99 90 97 91 90 91 91 81	89.8	11	748.343	43.5063	395835	1494.65	16	Carbamidometil
840	LGDEC(+57.02)QLDK	93 91 96 99 92 94 94 80 69	89.8	9	539.249	35.2256	402065	1076.48	2.4	Carbamidometil
841	ALEEANADLEVK	50 85 97 100 99 91 90 97 99 99 89 82	89.8	12	651.334	69.7935	156601	1300.65	2.6
842	WDDQT(+57.02)NR	82 90 97 89 91 90 90	89.8	7	496.219	21.8901	5540.58	990.415	8.5	Carbamidometil
843	CLDNDLMEPR	80 94 98 96 96 97 83 96 67 89	89.8	10	603.269	123.249	19966.1	1204.52	1.6
844	LLYTPKGR	97 96 94 84 74 90 89 95	89.8	8	474.288	72.0226		946.56	2.2
845	VGHVSLPR	79 65 95 90 93 99 99 98	89.8	8	432.751	59.277	22797780	863.498	-11.4
846	LLVMVEK	99 99 99 88 85 84 75	89.8	7	416.252	40.9004	653455	830.494	-4.8
847	AESEGFEYVNFK	44 75 98 100 98 99 100 99 99 98 86 81	89.8	12	710.33	112.757	78914136	1418.64	7.7
848	WLSSAYWLQSWSK	46 84 97 98 98 99 96 98 97 99 91 86 78	89.7	13	821.395	166.99	32616.2	1640.8	-14.6
849	YSNAPQLM(+15.99)YVVRK(+57.02)	66 69 94 98 95 79 97 99 99 99 99 79 93	89.7	13	821.427	133.806	167099	1640.83	3.3	Carbamidometil; Oxidation (M)
850	LWETM(+15.99)C(+57.02)TMR	66 59 99 99 99 97 97 97 95	89.7	9	622.278	91.9319	637701	1242.52	16.9	Carbamidometil; Oxidation (M)
851	AVEETYC(+57.02)TVK	52 57 100 100 100 100 98 99 96 96	89.7	10	600.287	61.8082	49527928	1198.55	4.5	Carbamidometil
852	TSHDATFR	69 87 95 97 96 94 97 84	89.7	8	467.723	33.4271	11717.9	933.43	1.8
853	S(+57.02)PSNLQQSLSDAEVK(+57.02)	58 53 98 97 99 99 99 99 100 99 99 99 100 78 70	89.7	15	858.931	97.0624	1.21922e+06	1715.83	8.3	Carbamidometil
854	ESFNVES(+57.02)DVMR	79 57 95 98 97 99 87 93 97 94 92	89.7	11	685.312	88.3547	10203244	1368.6	8.3	Carbamidometil
855	SM(+15.99)QQENECAKLNR	58 74 91 97 99 99 100 78 83 98 99 94 95	89.7	13	783.854	53.1847	1.78593e+06	1565.69	0.5	Oxidation (M)
856	DVDNAYMLK	77 80 98 97 97 94 91 89 83	89.7	9	534.756	70.8975	257445	1067.5	1.2
857	WFSPGSQNR	89 98 99 98 77 92 80 82 92	89.7	9	539.747	31.4024	2.40883e+06	1077.5	-18.4
858	LVGPDGLAPDVK	87 91 94 98 99 96 98 73 66 93 92 88	89.7	12	590.834	106.241	3.13802e+06	1179.65	2.3
859	TFC(+57.02)VVSDK	86 91 96 96 95 83 80 90	89.7	8	478.237	58.9405	157181	954.448	11.9	Carbamidometil
860	WLLMVSMEHK(+57.02)	62 94 99 99 95 92 95 92 79 90	89.7	10	665.849	193.678		1329.66	19.6	Carbamidometil
861	TLLNPSSGLVLTAVPETR	37 87 92 98 99 99 95 90 97 100 100 100 100 100 81 95 79 65	89.7	18	934.532	142.407		1867.04	4.1
862	SLVGLGGTK	79 88 99 96 98 84 76 94 93	89.6	9	416.252	52.7648	774449	830.486	3.9
863	MATLLMQLLR	60 63 94 99 98 94 90 100 100 98	89.6	10	595.336	163.793	25335.4	1188.67	-12.8
864	MLLTM(+15.99)GSPR	55 70 99 100 99 96 98 97 93	89.6	9	511.253	77.2565	1666253	1020.51	-18	Oxidation (M)
865	NVQDALADAEQR	57 63 97 97 94 99 98 98 99 99 87 85	89.6	12	665.326	83.5415	940284	1328.63	3.9
866	VEEAYSPGC(+57.02)K	61 86 100 100 100 99 94 94 80 82	89.6	10	570.257	55.3048	832104	1138.5	1.8	Carbamidometil
867	VATVSPLR	86 88 99 98 86 74 95 91	89.6	8	421.76	67.6662		841.502	4.8
868	K(+57.02)DSDLM(+15.99)NPR	65 91 92 98 95 88 94 90 94	89.6	9	574.774	77.0515	318307	1147.53	3	Carbamidometil; Oxidation (M)
869	EPAEAFNLDEKLVK	79 72 91 99 98 99 99 99 95 98 94 92 84 56	89.6	14	801.93	190.511		1601.83	9.2
870	YVVTAYEPR	90 93 100 99 91 76 94 81 82	89.6	9	549.288	67.0153		1096.56	4.8
871	SLAGEEVER	73 83 97 94 96 88 86 98 92	89.6	9	495.251	33.9908	29137568	988.482	5.9
872	AVLLPQYVNPK(+57.02)	65 80 93 100 95 94 96 92 94 88 87	89.6	11	649.882	117.384	66209084	1297.74	7.1	Carbamidometil
873	DNLENTLR	73 71 98 99 93 98 98 87	89.6	8	487.75	56.5021	813314	973.483	3
874	SM(+15.99)EQKDECGQLNR	49 79 99 98 98 98 99 96 80 95 97 89 88	89.6	13	777.337	55.2652	1.29955e+06	1552.66	-0.6	Oxidation (M)
875	LLAEAFNLDEKLAR	70 77 97 99 99 99 98 99 98 99 91 91 80 55	89.6	14	801.93	151.333		1601.88	-19.7
876	LSSLSVAR	80 77 95 96 91 88 93 95	89.6	8	416.75	59.312	723829	831.481	3.9
877	TLDTQLMLLR	83 91 93 79 77 96 94 92 94 96	89.6	10	602.339	123.467	403817	1202.67	-5
878	EELTFGSPR	69 70 99 99 98 96 98 90 86	89.6	9	518.262	85.5402	2.81149e+06	1034.5	5.9
879	LWVMYM(+15.99)TFDLK	56 74 98 98 99 98 98 95 97 92 79	89.6	11	731.86	84.5817	383337	1461.7	0.6	Oxidation (M)
880	AVLLPQYVDGPK	73 82 96 100 95 94 98 99 98 90 74 75	89.5	12	650.374	120.526	53753740	1298.72	7.3
881	WQVWECK(+57.02)K(+57.02)	90 95 99 86 94 79 83 91	89.5	8	610.79	86.1793	545756	1219.58	-12	Carbamidometil
882	CALLQADK(+57.02)PT(+57.02)K	60 82 95 100 99 100 99 96 89 84 81	89.5	11	651.339	73.415	30581376	1300.68	-12.9	Carbamidometil
883	PEAEAFNLDEKLVK	57 88 93 98 99 99 97 98 95 99 97 94 83 56	89.5	14	801.929	186.474		1601.83	8.5
884	EFNK(+57.02)CTAVPDAEK	88 74 93 88 95 99 99 99 85 92 89 92 72	89.5	13	754.864	61.8082	840556	1507.7	10	Carbamidometil
885	CAVLQADGGANLR	57 64 88 100 99 99 99 97 95 98 96 88 82	89.5	13	644.329	69.325	1.19687e+06	1286.64	2.6
886	WSLEGET(+57.02)LR	97 98 100 100 78 94 73 82 85	89.5	9	574.293	138.293	177804	1146.57	4.4	Carbamidometil
887	HDKM(+15.99)QC(+57.02)ARALSR	92 96 97 98 94 98 98 93 97 96 73 41	89.5	12	744.857	65.924	157590	1487.71	-6.6	Carbamidometil; Oxidation (M)
888	WLLMM(+15.99)NK(+57.02)	95 98 99 99 82 62 91	89.5	7	504.751	164.596	3.53202e+06	1007.49	-6.7	Carbamidometil; Oxidation (M)
889	QVSDDC(+57.02)QC(+57.02)EALK	54 79 96 99 99 93 92 88 99 95 93 87	89.5	12	726.81	36.7196	1.7946e+06	1451.6	2.9	Carbamidometil
890	YCLQQSLLVGQQQPR	57 59 76 99 99 100 100 100 100 99 99 96 96 84 80	89.5	15	880.957	68.9632	4636198	1759.9	-2.2
891	EKDQLWSLETDT(+57.02)LR	82 61 62 93 100 98 99 100 100 100 99 90 91 77	89.5	14	895.937	145.205	1.82117e+06	1789.88	-13.8	Carbamidometil
892	FSKQQNEC(+57.02)QLNR	43 75 90 98 98 98 99 96 98 99 91 90	89.5	12	776.355	48.5515	1.18244e+06	1550.73	-19.6	Carbamidometil
893	NSGTTLGLSSR	69 74 83 99 99 99 95 99 96 93 78	89.5	11	546.782	50.9234	606737	1091.56	-7.4
894	AVEETYFTMDLK	52 77 96 100 99 100 99 99 99 99 85 69	89.5	12	723.831	101.962	1.13018e+06	1445.67	-18.8
895	HGGGGGGFGGNFS(+57.02)R	93 93 97 94 93 97 98 99 97 94 90 75 73 59	89.5	14	660.796	36.8463	499960	1319.58	1.7	Carbamidometil
896	TDGPLLYLDDSR	63 68 88 75 95 100 99 99 98 98 96 94	89.5	12	682.842	112.851	972900	1363.66	5.6
897	HHQTYLTNYGK(+57.02)	71 87 97 98 97 95 91 92 97 75 84	89.5	11	709.845	24.4035	36208.7	1417.67	0.5	Carbamidometil
898	YVLALLK	96 99 99 85 90 87 69	89.5	7	410.272	110.846	1.30639e+06	818.527	4.4
899	LLAEAFNLDEQLAR	64 83 90 98 96 98 99 99 99 100 90 91 81 65	89.5	14	801.931	140.566	1.30714e+06	1601.84	3.4
900	ET(+57.02)SLNTETYYK	71 67 93 97 92 90 96 95 98 92 93	89.5	11	703.317	139.114		1404.64	-14.7	Carbamidometil
901	KPPGAETVDEVK	95 97 97 73 91 96 80 82 93 99 87 83	89.5	12	635.327	34.5202	102787	1268.66	-16.9
902	VC(+57.02)ALAVKQAASAPK	48 83 99 100 100 100 99 99 99 99 97 92 59 77	89.5	14	707.391	92.5731	87288.2	1412.78	-10.2	Carbamidometil
903	STDDATNLLGDK	71 91 98 99 96 94 93 97 99 90 77 69	89.5	12	625.302	63.7923	86686.5	1248.58	5.4
904	LLC(+57.02)TDER	95 95 68 86 89 99 95	89.5	7	453.723	31.0163		905.428	3.8	Carbamidometil
905	LLAEAFNLDEQLAR	73 93 92 99 99 99 98 99 96 99 97 98 65 43	89.5	14	801.934	185.037		1601.84	7
906	QVSDDC(+57.02)QC(+57.02)EALK	60 66 99 99 99 92 94 91 99 93 94 88	89.4	12	726.81	36.7196	1.7946e+06	1451.6	2.9	Carbamidometil
907	SLFSPGSHCR	70 90 99 100 96 94 93 93 83 76	89.4	10	545.763	67.5727	218767	1089.5	8.6
908	SLLFEAMDK	75 88 100 99 95 79 91 92 87	89.4	9	527.271	105.568	15181786	1052.52	5.9
909	ECGVPSVR	93 81 72 89 93 94 97 95	89.4	8	423.707	54.1856	1.16939e+06	845.407	-8.3
910	FSQQQNEC(+57.02)KLNR	36 72 90 97 99 99 99 97 100 100 93 92	89.4	12	776.355	48.5515	1.18244e+06	1550.73	-19.6	Carbamidometil
911	ENVTVLSPVSR	85 83 99 99 99 99 99 89 94 82 55	89.4	11	600.835	82.5294	4.12104e+06	1199.65	3.4
912	PDGPDGLT(+57.02)MDVK	71 87 95 97 99 87 92 70 89 97 95 93	89.4	12	651.316	91.0148	1.22251e+06	1300.6	15.4	Carbamidometil
913	REETFC(+57.02)TMR	57 92 96 91 97 91 95 93 93	89.4	9	615.27	80.5523	342312	1228.53	-5.4	Carbamidometil
914	SLAGEEVER	55 80 95 94 99 97 90 99 95	89.4	9	495.249	33.3576		988.482	1.4
915	STMQELNSR	65 83 98 98 100 99 96 86 80	89.4	9	533.255	34.5767	740885	1064.49	3.5
916	QSPPELQPQR	76 78 95 95 98 97 97 76 85 98	89.4	10	590.311	41.6246	4.93874e+06	1178.6	3.4
917	TLAEAFNVDQQLAR	46 63 91 100 99 100 98 99 97 97 98 95 86 82	89.4	14	788.417	116.712	26676632	1574.81	8.5
918	PLHLGFLTMEPR	59 88 97 100 99 99 99 98 96 99 71 65	89.4	12	705.886	132.794	556462	1409.75	5.9
919	LVGPDGVLC(+57.02)DVK	93 95 98 98 99 86 57 66 90 98 97 96	89.4	12	636.342	100.994	11224997	1270.66	8	Carbamidometil
920	QENKLWSLEADT(+57.02)LR	59 81 81 98 100 97 85 90 99 99 99 90 92 82	89.4	14	880.44	136.855	178959424	1758.89	-14.5	Carbamidometil
921	DPANLVTPER	77 86 93 92 99 94 87 84 96 85	89.4	10	556.281	64.5522		1110.57	-17.2
922	YLQLSAEK	92 96 98 96 88 65 92 88	89.4	8	476.262	60.1926		950.507	3.2
923	DDLENTLR	84 85 99 99 89 88 95 76	89.4	8	488.24	57.0053	575824	974.467	-0.8
924	GDDSLWDLYYK	40 76 89 99 99 91 97 99 99 98 97	89.3	11	687.818	149.68	5554383	1373.61	5.2
925	QLLDPLK	79 98 99 94 76 88 91	89.3	7	413.757	84.9178	63183.7	825.496	4.2
926	ES(+57.02)SC(+57.02)NDHYEFK	84 66 97 95 94 80 81 95 99 97 95	89.3	11	736.802	70.083	9327481	1471.57	15.4	Carbamidometil
927	NMDMVER	79 92 96 92 82 89 95	89.3	7	447.695	38.7622	551745	893.374	2.8
928	EQLQAVCHHR	76 73 96 90 92 89 94 99 95 89	89.3	10	610.802	22.7398	840891	1219.59	1.8
929	MWPYHK(+57.02)	96 97 90 81 78 94	89.3	6	459.719	106.54	4390611	917.422	2.2	Carbamidometil
930	LEEEKWDANLR	68 92 99 99 98 96 94 93 95 85 63	89.3	11	701.841	85.6956	150248	1401.69	-15.2
931	MLVTVLSDPAR	61 74 96 99 100 100 99 95 90 84 84	89.3	11	601.328	86.8595	1.59539e+06	1200.65	-9.8
932	CAVLQADGQNLR	67 67 93 100 99 100 99 93 94 87 87 83	89.3	12	644.332	71.4229	343176960	1286.64	6.6
933	S(+57.02)QC(+57.02)QC(+57.02)DVLK	63 67 97 94 93 98 98 98 96	89.3	9	597.765	47.7426	5971996	1193.52	-1.6	Carbamidometil
934	PCYEELAQR	42 75 97 100 99 99 98 98 96	89.3	9	554.769	49.8848	37270.7	1107.5	19.4
935	LMLTM(+15.99)S(+57.02)PR	77 73 99 99 97 92 89 87	89.3	8	511.253	74.2808		1020.51	-18.2	Carbamidometil; Oxidation (M)
936	CTMFYLQAPK	63 85 99 99 99 98 96 98 78 75	89.3	10	601.299	117.125	118269	1200.57	13.3
937	CTMM(+15.99)YLQAPK	52 74 98 99 99 97 95 97 88 93	89.3	10	601.265	116.936	266873	1200.53	-15.4	Oxidation (M)
938	M(+15.99)ATSDVAGR	59 68 99 99 98 98 97 88 96	89.3	9	462.22	15.2105	2.25629e+06	922.418	8.3	Oxidation (M)
939	DKVTVLSWPR	58 79 95 97 97 98 94 94 93 87	89.2	10	600.835	82.5294	4.12104e+06	1199.67	-9.4
940	QLQVYLLNR	43 75 96 100 99 99 99 96 96	89.2	9	573.839	115.759	2890420	1145.66	6.2
941	K(+57.02)QLWSLEADT(+57.02)LR	59 81 99 98 99 99 99 97 98 86 86 69	89.2	12	787.406	131.033	310323	1572.83	-17.7	Carbamidometil
942	LTAEAFNVDQKLAR	70 63 90 99 99 99 95 97 99 98 98 94 81 66	89.2	14	788.417	116.712	26676632	1574.84	-14.6
943	S(+57.02)GSAGVALSR	66 49 92 97 93 98 99 100 99 98	89.2	10	481.249	31.9135	363842	960.499	-15.8	Carbamidometil
944	LNALEPDNR	90 89 100 99 97 73 82 94 79	89.2	9	521.272	40.7906	70312256	1040.53	4.9
945	LLAEAFNLDEQLAR	76 81 94 98 98 98 94 98 99 100 93 94 66 61	89.2	14	801.931	195.436	276287	1601.84	4.3
946	QGNLMGEGPQHK(+57.02)	62 65 81 99 99 98 100 96 90 93 96 92	89.2	12	676.826	106.62	32903534	1351.63	5.9	Carbamidometil
947	CYLQQSLLVGQEQPR	54 55 69 98 99 99 100 100 100 97 98 98 93 88 90	89.2	15	881.449	75.2507	481387	1760.89	-2.4
948	VLNLWSAAR	67 83 97 99 96 93 91 96 81	89.2	9	515.304	96.7754	88181.7	1028.58	16.1
949	TELYNC(+57.02)NTALPDATR	52 79 85 99 99 98 98 99 99 99 93 93 91 84 71	89.2	15	869.92	101.218	2.18646e+06	1737.8	14.7	Carbamidometil
950	SSMGQKNEC(+57.02)ELNR	50 77 80 85 98 99 98 99 95 100 99 91 88	89.2	13	776.845	53.8797	637842	1551.68	-1.2	Carbamidometil
951	NHEEEMNALR	71 87 100 99 95 83 82 91 95 90	89.2	10	621.781	34.6383	38055.2	1241.55	2.1
952	NLEETYC(+57.02)TMDLK	50 85 99 100 99 96 90 93 98 97 89 74	89.2	12	758.839	100.215	2.08638e+06	1515.66	3.9	Carbamidometil
953	NFYLAGEMM(+15.99)TEFQK	63 63 92 99 99 96 99 90 91 99 100 92 84 80	89.2	14	862.88	106.62	3.25425e+06	1723.76	-7.3	Oxidation (M)
954	CWFSVAAEPR	73 89 97 95 91 85 84 98 87 93	89.1	10	583.28	36.5533	203954	1164.54	6.3
955	YVM(+15.99)LQNPQR	62 62 98 100 98 98 94 94 97	89.1	9	582.797	102.716	91441560	1163.58	2.7	Oxidation (M)
956	LLGVDLNANR	96 97 89 97 97 91 78 85 83 78	89.1	10	542.81	84.6072	98165.6	1083.6	2.4
957	LYGDGSLDPR	96 98 99 99 85 90 95 87 75 67	89.1	10	546.773	62.6795	102564	1091.52	5.4
958	LSLEGEGSSNNR	73 70 98 99 98 97 78 98 98 86 81 93	89.1	12	631.804	42.604	716424	1261.59	3.6
959	GDDSLWNLYYK	43 78 94 99 98 82 93 99 99 97 97	89.1	11	687.326	148.604		1372.63	6.1
960	ACVLEAMPADLR	66 69 85 99 100 99 86 81 96 95 97 96	89.1	12	644.824	80.3093	40758216	1287.63	1.1
961	LLVGELEER	99 99 99 93 92 56 86 96 82	89.1	9	529.299	81.978		1056.58	1.8
962	QGVDAMPRQR	69 78 97 100 99 95 83 91 90 88	89.1	10	579.301	73.415	789486	1156.58	8.6
963	TK(+57.02)DANKLWSLEADDRR	43 77 91 97 97 97 99 98 99 99 100 99 99 89 72 70	89.1	16	988.003	116.629	133464	1973.99	-0.7	Carbamidometil
964	LLAEAM(+15.99)NLDEKLAR	79 94 96 99 100 100 99 99 99 99 92 93 62 37	89.1	14	801.931	195.436	276287	1601.84	2.2	Oxidation (M)
965	LLVGENKER	99 99 99 95 96 58 71 98 88	89.1	9	529.299	84.065		1056.59	-8.1
966	LLGVDLNANR	96 98 94 98 95 91 89 72 89 68	89.1	10	542.81	84.6072	98165.6	1083.6	2.4
967	TGGWSPLK	86 85 95 86 95 81 95 90	89.1	8	423.231	64.3574	195859	844.444	4
968	FLEEQLEVLQTK	71 91 99 99 96 95 98 97 98 97 72 57	89.1	12	738.891	83.6804	144403	1475.79	-13.4
969	REETM(+15.99)C(+57.02)TM(+15.99)R	50 95 99 99 99 96 96 90 77	89.1	9	623.267	59.659	1491729	1244.49	19.2	Carbamidometil; Oxidation (M)
970	WKVEGDNR	87 92 96 95 85 97 85 78	89.1	8	502.242	91.8035	581049	1002.49	-18.4
971	HGGGGGGFGGNFS(+57.02)R	95 96 95 94 93 97 97 99 95 93 89 74 71 60	89.1	14	660.796	36.8463	499960	1319.58	1.7	Carbamidometil
972	YSEVELVSR	94 97 99 96 94 86 94 83 59	89.1	9	541.277	68.397	15030.8	1080.55	-5.9
973	YAPVAVDK	84 86 72 90 90 95 99 97	89.1	8	431.738	52.9439	21951	861.46	1.7
974	PSSGLVLTAVPETR	75 83 84 85 98 100 100 100 100 100 90 97 78 59	89.1	14	713.902	99.9364	5.91592e+06	1425.78	5.2
975	FSQQQNEC(+57.02)KLNR	36 65 93 98 99 98 99 97 99 100 94 91	89.1	12	776.357	44.8577	42251504	1550.73	-16.6	Carbamidometil
976	T(+57.02)DLQADVLLSR	61 71 99 98 99 99 99 99 98 87 70	89.1	11	644.34	68.6856		1286.68	-13.4	Carbamidometil
977	M(+15.99)SQQEEKC(+57.02)ELNR	45 75 90 96 99 98 96 95 100 99 89 87	89.1	12	784.344	67.0082	86288.1	1566.68	-1.6	Carbamidometil; Oxidation (M)
978	LLVGES(+57.02)VRR	99 99 99 97 99 81 62 72 93	89.1	9	543.315	102.716	948446	1084.64	-18.3	Carbamidometil
979	WQVWDNR	79 97 99 93 98 74 84	89.1	7	502.242	91.8035	581049	1002.47	2.7
980	K(+57.02)NETFC(+57.02)TMR	55 80 99 99 99 94 93 94 88	89.1	9	622.278	91.9319	637701	1242.55	-6.4	Carbamidometil
981	NM(+15.99)YLAGNM(+15.99)TEEFKK	44 75 94 100 99 97 98 92 93 100 99 89 86 81	89.1	14	854.387	134.42	75071.7	1706.76	-2.9	Oxidation (M)
982	VAEETYC(+57.02)TVK	49 54 99 100 100 99 98 99 97 97	89.1	10	600.285	59.7008	1.3062e+06	1198.55	1.5	Carbamidometil
983	LLSEAFNVDEELVR	62 85 88 99 98 99 99 99 98 99 99 84 77 61	89	14	817.43	146.911	620158	1632.84	6.2
984	YLYVSM(+15.99)QTNDK	76 85 99 99 99 98 95 84 90 81 73	89	11	689.322	98.5083	3.1768e+06	1376.63	0.4	Oxidation (M)
985	AVEETYC(+57.02)TVK	52 58 99 100 100 100 97 96 94 95	89	10	600.287	61.8082	49527928	1198.55	4.5	Carbamidometil
986	YAQEQKEC(+57.02)QLNR	50 79 94 99 90 81 98 98 99 99 92 88	89	12	783.855	63.3674	974388	1565.73	-19.2	Carbamidometil
987	REETFC(+57.02)TMR	50 92 98 99 98 94 93 93 83	89	9	615.272	82.9144	16038329	1228.53	-2.7	Carbamidometil
988	DQVTVLSPVSR	70 86 99 100 100 100 99 89 91 70 75	89	11	600.837	76.7298	79703032	1199.65	6.5
989	LSASHVVLR	90 91 91 91 91 89 96 99 63	89	9	491.297	42.9256		980.577	3.7
990	LTLDLDNTR	86 86 99 98 99 95 78 85 74	89	9	530.787	86.0018	1231845	1059.56	3.9
991	AM(+15.99)TSDVAGR	74 80 98 98 98 97 94 80 83	89	9	462.22	15.2105	2.25629e+06	922.418	8.3	Oxidation (M)
992	WLETYMNTMDLK	56 70 99 99 98 86 87 94 99 98 93 88	89	12	772.854	96.9182	207574	1543.71	-7.4
993	SNSC(+57.02)MDYYEFR	43 70 87 97 98 98 98 98 100 96 93	89	11	736.286	96.7228	634527	1470.55	2.6	Carbamidometil
994	ACMGGAKNECAQLNR	47 81 89 90 92 97 99 99 100 94 97 99 98 83 69	89	15	783.366	48.896	5.72447e+06	1564.69	17.3
995	SM(+15.99)QGAKNEC(+57.02)QLNR	46 76 91 82 94 99 95 99 97 99 99 91 86	89	13	776.355	48.5515	1.18244e+06	1550.69	1.7	Carbamidometil; Oxidation (M)
996	VM(+15.99)LYNC(+57.02)K	93 96 99 90 82 83 80	88.9	7	472.224	34.6429	337936	942.43	3.7	Carbamidometil; Oxidation (M)
997	M(+15.99)NYLAGNQC(+57.02)GAVFKK	52 82 98 100 100 99 99 97 90 87 90 91 93 89 66	88.9	15	858.901	119.439	1.9066e+06	1715.81	-14	Carbamidometil; Oxidation (M)
998	GDDSLWNLYYK	48 80 90 97 98 80 90 99 99 98 98	88.9	11	687.327	142.985		1372.63	6.7
999	VVTAYEPR	81 83 98 93 94 96 78 88	88.9	8	467.755	34.7146		933.492	3.6
1000	SLEADT(+57.02)LR	63 86 100 99 98 90 91 86	88.9	8	481.253	40.7194	3.25757e+06	960.488	3.2	Carbamidometil
1001	WVGYGANR	98 98 99 99 92 94 84 47	88.9	8	461.733	50.783	1.34066e+06	921.446	6.8
1002	LVGPDGYPMDVK	82 91 98 97 98 93 99 84 84 90 80 72	88.9	12	645.828	101.368	1.0167e+06	1289.63	6.6
1003	AYVAPSYTAR	62 86 99 100 94 88 78 88 99 96	88.9	10	549.79	52.4484	453336	1097.55	13
1004	VTAADLTVAPK	65 85 97 96 98 98 86 84 99 85 86	88.9	11	543.315	83.735	81125.4	1084.61	2.1
1005	T(+57.02)LENSLEETK	64 93 99 94 79 88 98 99 89 83	88.9	10	610.806	66.3514	109627	1219.59	2.7	Carbamidometil
1006	AASNNVDFQTK	58 80 88 98 98 99 98 96 96 85 81	88.9	11	597.792	34.5767	89015.1	1193.57	2.3
1007	FLEQKHCTLKTK	63 90 99 98 98 98 90 90 99 98 89 55	88.9	12	738.399	77.6443	5487576	1474.8	-9.1
1008	EPVVLVTVHDS(+57.02)EK(+57.02)	77 70 83 99 100 100 98 99 99 99 79 87 66	88.9	13	783.42	68.53	15788.6	1564.81	10.5	Carbamidometil
1009	KLQSENDFR	84 97 97 91 88 72 80 97 92	88.9	9	568.792	27.6398	2.52159e+06	1135.56	6.1
1010	LAPES(+57.02)PQPR	85 85 95 99 95 93 81 78 89	88.9	9	526.281	35.2166	249273	1050.55	2.5	Carbamidometil
1011	GDDSLWNLYYK	44 84 91 98 98 78 90 98 99 98 97	88.9	11	687.327	144.05		1372.63	6.5
1012	AVEETYC(+57.02)TM(+15.99)DLK	37 70 96 100 100 100 99 99 99 97 90 79	88.9	12	738.324	74.8594	6113313	1474.63	1.2	Carbamidometil; Oxidation (M)
1013	CT(+57.02)YLAGNKDEEFQK	58 61 97 100 100 99 98 95 72 94 98 93 88 92	88.9	14	851.892	106.697	26370576	1701.77	1.8	Carbamidometil
1014	WM(+15.99)SLGSPER	77 96 100 96 77 95 68 96 95	88.8	9	539.746	26.6375	10967930	1077.49	-12.2	Oxidation (M)
1015	GLEETYM(+15.99)KMDLK	36 69 97 100 100 99 95 92 99 97 90 92	88.8	12	737.339	101.292	9768473	1472.69	-16.8	Oxidation (M)
1016	REETM(+15.99)C(+57.02)TFR	55 96 100 100 99 96 94 89 71	88.8	9	623.267	59.659	1491729	1244.53	-7.3	Carbamidometil; Oxidation (M)
1017	LWSM(+15.99)ESKSSGT(+57.02)VTLLR	45 69 92 94 99 98 98 98 96 97 97 99 97 93 87 60	88.8	16	934.474	168.97	275229	1866.95	-9.6	Carbamidometil; Oxidation (M)
1018	LSESGGFPNLLR	87 94 100 98 97 91 59 51 97 99 98 95	88.8	12	645.348	131.178	1.50472e+06	1288.68	3
1019	M(+15.99)EGDGSLRVQR	80 94 92 99 93 98 98 93 84 76 69	88.8	11	632.303	61.1919	250295	1262.6	-9.2	Oxidation (M)
1020	HGGGGGGFGGGGFDK(+57.02)	95 96 97 93 89 90 96 99 98 96 90 85 77 70 61	88.8	15	660.796	36.8463	499960	1319.56	10.2	Carbamidometil
1021	PKGSC(+57.02)NNLM(+15.99)C(+57.02)GLSSK	52 88 85 97 96 98 98 98 97 97 95 98 87 72 72	88.8	15	834.876	91.818	207571	1667.74	-2.8	Carbamidometil; Oxidation (M)
1022	LHALEPDNR	92 96 100 100 99 83 87 87 56	88.8	9	532.78	27.9718	10198982	1063.54	4.2
1023	LLAEAM(+15.99)NLDEKLAR	84 87 79 99 99 96 92 98 83 97 91 93 80 66	88.8	14	801.931	195.436	276287	1601.84	2.2	Oxidation (M)
1024	EGVGYGRK(+57.02)	97 73 97 97 98 84 82 82	88.8	8	461.733	50.783	1.34066e+06	921.467	-16.2	Carbamidometil
1025	LVGPDGLC(+57.02)VDVK	94 95 95 94 95 77 71 63 91 98 98 96	88.8	12	636.341	103.424	54403144	1270.66	5.9	Carbamidometil
1026	QLWSLEADGK(+57.02)K(+57.02)	65 77 96 99 99 100 99 98 80 87 75	88.7	11	694.866	128.735	5817598	1387.71	5	Carbamidometil
1027	RM(+15.99)VET(+57.02)M(+15.99)R	80 83 93 99 82 88 96	88.7	7	506.242	33.9908	3.07922e+06	1010.46	6.2	Carbamidometil; Oxidation (M)
1028	S(+57.02)TGVALVR	56 82 97 99 99 99 99 78	88.7	8	430.246	42.6639	1.53224e+06	858.492	-17.1	Carbamidometil
1029	DNPYYFHAQR	70 86 97 99 97 97 98 96 88 60	88.7	10	655.801	62.4874	94232.6	1309.58	3.3
1030	LLSCDGER	99 99 97 82 75 73 98 87	88.7	8	446.715	28.1674		891.412	3.3
1031	SSMGGAGANEC(+57.02)KLNR	39 75 85 91 89 95 89 95 99 99 98 99 99 90 89	88.7	15	776.366	44.4622		1550.69	16.1	Carbamidometil
1032	LVGPDGC(+57.02)LVDVK	87 92 97 98 99 89 66 75 74 98 96 94	88.7	12	636.337	98.4469		1270.66	0.7	Carbamidometil
1033	LATVTVPR	97 98 99 97 88 90 77 65	88.7	8	428.769	64.3465	6900473	855.518	6.6
1034	QLWSLEADGK(+57.02)K(+57.02)	58 71 98 99 100 100 99 98 80 87 86	88.7	11	694.866	128.735	5817598	1387.71	5	Carbamidometil
1035	REGEFSPGSPER	51 85 90 97 97 98 98 92 97 82 96 82	88.7	12	674.321	33.2517	2.9902e+06	1346.62	3.8
1036	VLQLSAER	79 92 97 97 91 77 94 82	88.7	8	458.268	59.084	25875.5	914.519	4.3
1037	RVSM(+15.99)QKQNEC(+57.02)QNLR	63 93 92 91 97 98 98 97 99 97 88 87 84 58	88.7	14	903.941	46.6508	384120	1805.86	2.2	Carbamidometil; Oxidation (M)
1038	CTMM(+15.99)YLQAPK	62 83 99 99 99 98 96 98 77 74	88.7	10	601.265	116.936	266873	1200.53	-15.4	Oxidation (M)
1039	LVGPNGLFVDAR	87 92 95 97 90 82 84 77 91 97 88 85	88.7	12	629.349	96.9182	269114	1256.69	-3.2
1040	TLADYNLQK	87 93 99 99 96 85 80 82 78	88.7	9	533.283	61.3629	284708	1064.55	0.9
1041	LVGPNGLC(+57.02)M(+15.99)DVK	80 90 93 97 98 94 97 84 85 89 83 75	88.7	12	659.83	70.0941		1317.64	2.6	Carbamidometil; Oxidation (M)
1042	HVLLAVR	97 98 99 92 86 84 64	88.7	7	404.266	36.8636	26551.7	806.513	5
1043	M(+15.99)LEEKQNVLQTK	73 92 99 100 96 92 94 98 98 96 69 56	88.7	12	738.891	83.6804	144403	1475.77	1.3	Oxidation (M)
1044	LPANLVQAQR	83 86 94 92 96 90 94 93 73 86	88.7	10	555.327	65.3452	86508	1108.64	3.3
1045	PLS(+57.02)SVFM(+15.99)LQSNLELLR	28 80 86 96 98 100 100 97 86 97 98 98 100 87 87 83	88.7	16	960.502	154.227	340278	1919.02	-14.9	Carbamidometil; Oxidation (M)
1046	CLAANVAASAK	66 91 97 99 95 97 99 91 89 74 78	88.7	11	509.763	25.0347	409130	1017.53	-16.6
1047	YLVEQPNVLK	86 95 85 88 84 86 86 95 95 86	88.6	10	601.842	44.0592	59440.4	1201.67	-1.3
1048	ANLLDVNPR	69 69 98 99 91 91 94 92 94	88.6	9	506.284	67.3817	254891	1010.55	3.1
1049	NAC(+57.02)NPER	74 86 96 92 92 92 88	88.6	7	430.687	34.2449	240333	859.361	-0.8	Carbamidometil
1050	LGNEC(+57.02)KMPK	91 85 98 99 96 97 80 74 77	88.6	9	538.76	34.9649	62242.1	1075.52	-9.7	Carbamidometil
1051	LLAEAM(+15.99)NLDEQLVK	80 84 91 99 99 99 98 99 96 99 96 92 68 39	88.6	14	801.931	187.881	63216.9	1601.83	8.6	Oxidation (M)
1052	LLAEAM(+15.99)NLDEKLAR	91 93 99 100 97 97 98 99 95 98 95 90 56 33	88.6	14	801.931	195.436	276287	1601.84	2.2	Oxidation (M)
1053	RSDHDER	83 92 83 83 83 100 97	88.6	7	457.707	24.6644	12262624	913.4	-1.3
1054	LVGPDGMRVDVK	90 94 95 99 99 74 74 64 91 98 95 92	88.6	12	643.347	102.331	2.0067e+06	1284.69	-4.5
1055	HQDFLEDTK	95 96 99 98 98 100 83 68 60	88.6	9	566.774	34.8384	469154	1131.52	12
1056	MPESEDGANQQER	86 94 99 98 100 99 76 86 97 96 83 72 67	88.6	13	745.816	22.0405	8396.32	1489.61	5
1057	M(+15.99)EGDS(+57.02)LLVR	76 91 89 98 94 97 92 83 76	88.6	9	546.773	62.6795	102564	1091.53	2.3	Carbamidometil; Oxidation (M)
1058	VATVPVTR	92 93 99 99 82 75 86 83	88.6	8	421.761	58.5388		841.502	5.2
1059	LLAEAFNLNTK(+57.02)NR	86 89 93 98 96 99 93 97 96 94 81 70 59	88.6	13	780.926	194.375		1559.84	-2.6	Carbamidometil
1060	KVEETYC(+57.02)TAR	78 89 99 100 99 97 94 93 73 64	88.6	10	628.8	63.5583	2259737	1255.59	-1.6	Carbamidometil
1061	LVGPDGLPCMVK	77 85 96 96 98 85 95 96 90 85 82 78	88.6	12	614.818	80.0838	1054203	1227.64	-11
1062	TLDELATLR	74 88 76 90 90 98 97 95 89	88.6	9	516.292	96.7228	132877	1030.57	3
1063	GDDSLWNLYYK	42 77 93 97 99 81 91 98 100 98 98	88.6	11	687.327	137.067	503320896	1372.63	6.4
1064	KLLCDS(+57.02)ER	87 95 92 74 79 89 99 93	88.5	8	510.763	22.3628	11704.1	1019.51	4.1	Carbamidometil
1065	DYKELM(+15.99)ANR	65 79 97 99 98 96 87 84 90	88.5	9	578.272	61.8082	241361	1154.54	-7.9	Oxidation (M)
1066	WLLMVSMEHK(+57.02)	52 81 99 99 98 97 96 93 88 81	88.5	10	665.837	194.591	415235	1329.66	1.4	Carbamidometil
1067	T(+57.02)MENGVLTVTVPK	54 81 97 98 86 94 100 98 97 97 94 76 80	88.5	13	723.388	106.62	843622	1444.76	0.6	Carbamidometil
1068	FNYLAGNEFPEC(+57.02)DK	70 73 98 100 100 99 97 98 80 85 99 85 82 75	88.5	14	852.385	112.83	2.13996e+06	1702.73	15	Carbamidometil
1069	GDDSLWNLYYK	41 85 91 98 99 80 88 98 99 98 97	88.5	11	687.324	134.808	4312869	1372.63	2.6
1070	NEAMQACGVAVVR	42 75 92 91 86 93 92 94 98 99 99 97 94	88.5	13	674.331	83.5415	202276	1346.64	2.5
1071	LVGYSGDR	81 77 93 91 81 87 99 98	88.5	8	433.724	32.361	1.72955e+06	865.429	3.9
1072	FM(+15.99)LAGNAVNGEFR	59 80 97 99 98 98 99 84 78 76 97 93 91	88.5	13	721.343	195.769	306891	1440.68	-6.8	Oxidation (M)
1073	SELMVLR	69 86 98 87 88 98 95	88.5	7	424.232	48.6656	1.3612e+06	846.463	-16.5
1074	EPSYAPCGVVDLR	66 61 95 98 99 93 90 84 94 98 98 91 82	88.5	13	703.339	101.118	31771.2	1404.67	-4.9
1075	YLKLSDGR	85 90 99 98 95 85 65 90	88.5	8	476.262	64.8001		950.519	-9.6
1076	QVLDNLTM(+15.99)EK	58 65 99 99 90 94 97 97 96 90	88.5	10	603.807	68.7761	678391	1205.6	2.3	Oxidation (M)
1077	AVEETFSSTTR	59 75 96 100 98 95 82 82 98 96 93	88.5	11	614.291	74.9363	2.08519e+06	1226.58	-8.3
1078	MM(+15.99)QELM(+15.99)NTK	67 84 94 99 99 97 91 86 78	88.5	9	579.263	42.4138	128422	1156.49	15.8	Oxidation (M)
1079	EEC(+57.02)QC(+57.02)DVLK	71 68 79 95 97 98 98 97 94	88.5	9	590.753	38.4361		1179.49	1.8	Carbamidometil
1080	MEEQQNKVLKTK	53 93 99 99 98 85 85 96 100 100 97 57	88.5	12	738.399	77.6443	5487576	1474.78	1.2
1081	NEFAGAC(+57.02)GVAVVR	46 71 92 96 88 85 85 94 98 100 100 99 97	88.5	13	675.34	84.6913	25011230	1348.66	6.7	Carbamidometil
1082	FGDLYCVR	96 92 99 97 91 86 82 65	88.4	8	486.74	66.8265		971.453	13
1083	SQLEQEER	53 72 97 99 96 98 98 94	88.4	8	509.746	19.6722		1017.47	5.4
1084	WFSPS(+57.02)PER	72 97 99 95 87 66 95 96	88.4	8	531.749	39.4529	48048288	1061.49	-9.6	Carbamidometil
1085	QNHEQSLLVGQQQPR	52 52 77 100 98 99 100 100 100 98 99 94 95 84 79	88.4	15	881.451	79.8679	253380	1760.89	-2.3
1086	RFKGNSR	73 76 90 89 95 98 97	88.4	7	432.75	64.4534		863.473	15.1
1087	PM(+15.99)GCGDVVR	59 87 84 95 88 94 95 98 95	88.4	9	475.208	31.3011	88687.8	948.416	-15.7	Oxidation (M)
1088	SWGLLMALDQKMSR	48 78 86 98 100 99 99 99 99 99 98 92 81 62	88.4	14	818.408	164.582	72235	1634.83	-16.2
1089	LT(+57.02)LQADGM(+15.99)HAR	91 92 100 96 99 99 94 75 72 81 75	88.4	11	643.321	69.9969	204289	1284.62	1.8	Carbamidometil; Oxidation (M)
1090	LVGPDGMRVDVK	89 94 97 96 97 88 78 46 89 98 96 94	88.4	12	643.346	106.241	9013134	1284.69	-5.9
1091	QQQNEC(+57.02)QLNR	59 80 97 97 97 86 97 99 88 85	88.4	10	659.305	21.3542	17349.6	1316.59	5.2	Carbamidometil
1092	MCKS(+57.02)LEQGCELNR	32 68 89 96 97 99 96 97 99 99 99 91 87	88.4	13	784.344	67.0082	86288.1	1566.7	-13.5	Carbamidometil
1093	CMQEQAEFGQLNR	47 65 92 98 92 95 99 96 93 98 99 89 86	88.4	13	777.338	57.9725	58403.5	1552.68	-8.9
1094	RLLENELQTYR	50 90 99 100 97 99 98 90 96 84 69	88.4	11	717.891	83.4669	202065	1433.76	2.9
1095	AFGNPELLGR	75 80 81 96 97 96 91 94 82 92	88.4	10	537.3	132.676	626113	1072.57	17.4
1096	YAVAPNVDAR	73 77 99 98 82 92 89 97 92 86	88.4	10	538.283	68.3202	1.11019e+06	1074.55	5.4
1097	KAYENQAER	73 74 97 99 93 92 82 97 88	88.4	9	554.769	49.8848	37270.7	1107.53	-6.7
1098	QYPC(+57.02)FR	85 93 79 88 94 92	88.4	6	435.694	29.4233		869.385	-13	Carbamidometil
1099	TTTSNGGAGR	84 92 98 97 92 86 86 97 96 55	88.4	10	461.229	35.5136	10886167	920.431	13
1100	C(+57.02)EADNVLR	48 89 94 94 90 95 99 98	88.4	8	488.731	32.0705	30799	975.444	2.1	Carbamidometil
1101	LKLVDEDGNSVFDDKR	54 95 99 100 99 99 98 95 96 98 99 98 95 65 51 72	88.4	16	925.455	126.897	11128998	1848.92	-14
1102	LLAEAFNLDEQLAR	68 73 97 99 98 97 97 98 95 98 94 88 74 60	88.3	14	801.933	171.742		1601.84	6.8
1103	WPWMT(+57.02)LNTGPK	80 67 81 98 91 94 85 91 97 96 92	88.3	11	463.234	112.911	1.6222e+06	1386.68	4.2	Carbamidometil
1104	VELLADGGQGNR	63 86 99 100 99 95 92 80 95 75 90 85	88.3	12	614.819	44.6508	172872	1227.62	1.8
1105	YYC(+57.02)WNLYYK	80 82 95 87 83 95 97 87 88	88.3	9	686.817	136.544		1371.6	16.9	Carbamidometil
1106	LVGPDGLWPAR	87 92 97 98 96 84 95 81 82 83 75	88.3	11	590.834	111.017	191753	1179.64	10.8
1107	VMPATNM(+15.99)R	91 95 80 78 94 92 90 86	88.3	8	468.224	64.0853	8339.93	934.437	-3.8	Oxidation (M)
1108	AVPVEVLANAFR	50 54 76 93 100 99 100 99 98 98 98 95	88.3	12	643.37	158.439	36537404	1284.72	5.6
1109	KDLLMQCNTHK(+57.02)	67 74 99 99 99 96 89 73 86 96 94	88.3	11	694.348	112.83	3.02966e+06	1386.67	5	Carbamidometil
1110	LPQSAFYLLNTHQRK(+57.02)	70 79 79 81 93 100 100 100 100 99 99 98 97 69 63	88.3	15	936.994	113.795	435653	1872	-14.7	Carbamidometil
1111	EKVLTAVPETR	80 59 98 100 100 99 98 88 98 83 68	88.3	11	621.857	94.0699	7397358	1241.7	1.9
1112	STYQAAALPK	59 80 98 93 99 99 99 100 96 60	88.3	10	525.287	51.5957	248236	1048.56	3.8
1113	WLLM(+15.99)WGPENK(+57.02)	63 88 98 90 87 94 88 99 91 85	88.3	10	673.833	109.705		1345.65	2.6	Carbamidometil; Oxidation (M)
1114	DEVTVLSVPSR	56 90 98 99 100 100 99 85 83 87 75	88.3	11	601.328	86.8595	1.59539e+06	1200.63	5.7
1115	LT(+57.02)LNNLC(+57.02)LQADK(+57.02)NLR	59 49 82 97 98 99 98 100 99 99 99 97 87 86 73	88.3	15	950.493	122.742	1.66898e+06	1899	-14.7	Carbamidometil
1116	LCAEC(+57.02)GCLEAFK	62 81 92 100 96 82 90 95 99 96 87 81	88.3	12	672.285	92.3193	65279.2	1342.57	-11.7	Carbamidometil
1117	ETEKEEQKTALEK	70 73 88 86 99 98 92 96 97 99 97 90 62	88.3	13	781.884	22.5582	11205.5	1561.78	-19.4
1118	VLQLSWR	89 94 96 81 75 92 91	88.2	7	451.26	42.6639	1469416	900.518	-13.2
1119	ACEDAESWALLR	57 79 95 98 93 98 99 98 99 99 95 49	88.2	12	682.317	23.2776	430508	1362.62	-3
1120	QDVDYKMTK	79 97 99 99 84 82 87 87 80	88.2	9	564.275	26.858	69669.2	1126.53	1.6
1121	MWESGSGHSSVKHR	76 90 98 93 86 96 91 98 99 99 81 84 79 65	88.2	14	792.864	22.3195	5067.51	1583.73	-7.8
1122	S(+57.02)LLVHPR	82 93 99 100 100 96 48	88.2	7	439.766	34.6429	391448	877.513	4.3	Carbamidometil
1123	AFSYLELESAFR	59 83 91 91 79 86 90 99 99 99 95 89	88.2	12	716.865	160.16	256890	1431.7	8.2
1124	S(+57.02)LSWQGDC(+57.02)FR	52 77 98 96 90 89 96 97 95 91	88.2	10	656.794	98.1502	16915622	1311.57	5.5	Carbamidometil
1125	LLVWELEVGT(+57.02)PAQK	83 94 92 94 100 99 98 91 85 96 75 78 79 72	88.2	14	820.455	69.3037	105334	1638.9	-1.9	Carbamidometil
1126	QVPLLQR	68 74 92 95 97 93 98	88.2	7	427.268	77.1521	6816236	852.518	3.8
1127	LVGPDGLC(+57.02)MDVK	95 96 98 99 99 78 84 68 79 93 87 83	88.2	12	652.327	102.394	11699164	1302.63	5.8	Carbamidometil
1128	LGNET(+57.02)MAER	94 91 95 99 96 84 69 91 75	88.2	9	539.249	38.1978		1076.49	-8.3	Carbamidometil
1129	RWVEQVESEQAK	40 55 98 100 98 99 100 99 100 93 92 87	88.2	12	744.864	51.1851	51308.8	1487.74	-15.5
1130	LSASLTHLR	93 93 96 85 75 67 93 97 93	88.2	9	499.294	68.0919	263409	996.572	2.8
1131	NC(+57.02)LQATAQNLR	51 56 99 99 100 97 96 96 95 94 88	88.2	11	644.824	80.3093	40758216	1287.64	-1.9	Carbamidometil
1132	LNLDNLTM(+15.99)EK	64 61 99 98 93 99 93 86 97 92	88.2	10	603.807	68.7761	678391	1205.6	2.3	Oxidation (M)
1133	LHALEPDNR	93 96 100 100 100 86 87 82 52	88.2	9	532.78	27.9718	10198982	1063.54	4.2
1134	PTQSCSC(+57.02)C(+57.02)R	75 92 98 99 91 79 84 92 83	88.2	9	549.71	33.1063	60122.2	1097.41	-0.2	Carbamidometil
1135	LLLQLDNAR	72 99 100 98 99 96 64 76 89	88.2	9	528.316	89.3752	97041.9	1054.61	3.8
1136	LHALEDPDR	92 95 99 99 98 84 63 94 71	88.2	9	533.271	32.1892	150107	1064.53	2.5
1137	LGDEC(+57.02)QLSR	95 94 99 98 87 84 90 89 57	88.2	9	539.249	35.2256	402065	1076.49	-8.1	Carbamidometil
1138	CMQQQNEYGQLNR	44 73 91 97 98 98 99 97 92 98 99 87 72	88.2	13	806.358	63.4476	65450	1610.69	5.7
1139	YEK(+57.02)KLNMVDPDEK	77 97 86 95 97 89 89 97 99 84 80 90 68	88.2	13	833.419	81.8485	202402	1664.81	8.9	Carbamidometil
1140	AFEVSLEDAR	72 88 99 100 95 94 97 96 77 62	88.2	10	568.783	93.7672		1135.55	0.8
1141	LEFGLNDLT(+57.02)HAK	67 93 98 97 99 93 87 91 92 92 73 75	88.2	12	707.873	100.132	998768	1413.73	4	Carbamidometil
1142	HNLNGGPDSSDLWAEK	83 95 99 98 96 96 98 96 95 93 97 97 84 57 78 47	88.2	16	870.408	85.9608		1738.79	6.1
1143	WLLMVSMHEK(+57.02)	61 87 98 96 95 98 90 85 89 83	88.2	10	665.837	194.591	415235	1329.66	1.4	Carbamidometil
1144	YAQGAENEC(+57.02)QLNR	37 73 90 91 93 99 94 98 96 98 99 90 87	88.2	13	776.845	53.8797	637842	1551.67	1	Carbamidometil
1145	LSLYALR	75 80 98 95 94 87 88	88.1	7	418.257	100.278	82090.9	834.496	4.7
1146	QNPEDEFR	50 73 97 100 98 99 98 90	88.1	8	517.733	50.4042		1033.45	4.6
1147	PYEQKMLPLETK	42 78 99 98 96 95 90 79 99 100 92 89	88.1	12	738.89	81.5935	168122	1475.77	-2.1
1148	M(+15.99)SVAVQRVYC(+57.02)K	45 72 95 99 99 96 97 99 99 85 81	88.1	11	678.855	101.292	620193	1355.67	19.9	Carbamidometil; Oxidation (M)
1149	HDQM(+15.99)NCAARVATR	89 96 98 95 86 88 86 95 92 93 90 79 59	88.1	13	744.854	69.219	54320.2	1487.67	14.7	Oxidation (M)
1150	NVQDALADAEQR	43 47 97 98 98 100 99 99 99 100 89 89	88.1	12	665.326	83.5415	940284	1328.63	3.9
1151	REETFC(+57.02)TM(+15.99)R	49 92 99 99 99 96 92 90 76	88.1	9	623.267	59.659	1491729	1244.53	-7.3	Carbamidometil; Oxidation (M)
1152	SM(+15.99)QQKDEC(+57.02)QLNR	48 73 93 98 98 98 100 99 99 99 82 72	88.1	12	776.851	50.0391	10732112	1551.68	7.2	Carbamidometil; Oxidation (M)
1153	ACMGKKAC(+57.02)WQLNR	52 82 88 84 99 100 97 87 84 98 99 89 85	88.1	13	783.363	58.1097	1.83126e+06	1564.74	-19.7	Carbamidometil
1154	LVPENLK	88 87 86 88 86 90 93	88.1	7	406.749	56.7567	230173	811.48	5
1155	M(+15.99)QETTK(+57.02)M(+15.99)QK(+57.02)	60 79 100 98 93 91 95 86 91	88.1	9	635.791	27.35	380406	1269.57	-1	Carbamidometil; Oxidation (M)
1156	FGYDDDGLHQR	60 60 94 96 99 99 88 96 96 89 92	88.1	11	661.792	60.4531	204555	1321.57	0.8
1157	ENFQAC(+57.02)GVAVVR	70 60 88 90 85 82 92 97 99 99 99 96	88.1	12	675.34	84.6913	25011230	1348.66	6.7	Carbamidometil
1158	VAEETYFTAR	59 63 96 99 98 99 99 99 93 78	88.1	10	593.787	64.3574	179394	1185.57	-5.3
1159	VCDPELDQC(+57.02)R	60 82 98 86 99 97 97 96 79 86	88.1	10	617.773	34.8384	95746.7	1233.51	16.5	Carbamidometil
1160	LLVGELEER	95 98 98 93 85 57 90 95 82	88.1	9	529.301	194.816	227958	1056.58	5
1161	S(+57.02)QC(+57.02)QC(+57.02)DVVR	54 78 88 93 93 94 97 99 97	88.1	9	604.757	33.9736	1.32034e+06	1207.51	-6.5	Carbamidometil
1162	NS(+57.02)GGFGGGNYGGNNR	57 84 74 93 99 99 94 93 99 100 99 97 89 65 79	88.1	15	742.818	36.8463	1.8626e+06	1483.62	1.5	Carbamidometil
1163	LLAEAFNLDEQLAR	64 84 91 98 98 100 99 99 98 99 96 92 66 50	88.1	14	801.932	166.338		1601.84	4.6
1164	HGEENQLWTLK	93 85 94 96 93 62 73 89 97 95 91	88.1	11	677.845	74.3048	193853	1353.67	5.1
1165	M(+15.99)DVMVFR	71 77 96 92 90 96 95	88.1	7	457.209	61.7588	314350	912.42	-18.4	Oxidation (M)
1166	VQLVNDR	93 93 99 84 64 89 95	88.1	7	422.24	29.112	38485816	842.461	5.7
1167	EPEVLQLDEAALR	75 63 98 94 96 96 99 96 97 87 89 87 67	88	13	741.897	134.589	349973	1481.77	4.4
1168	EMC(+57.02)QLNR	75 68 85 97 98 96 96	88	7	475.705	28.7466	704372	949.411	-16.9	Carbamidometil
1169	LVGPNGLC(+57.02)VDVK	90 94 98 94 95 86 49 65 91 99 98 96	88	12	635.848	94.0237	126738184	1269.67	4.7	Carbamidometil
1170	LSNNKSMSFLDK	57 56 96 98 99 95 95 99 99 98 86 77	88	12	692.352	131.589	2.77402e+06	1382.69	2.4
1171	MWYLREKDR	85 92 99 99 80 92 74 88 81	88	9	648.84	158.578	862460	1295.64	16.5
1172	TLETVLSAPDR	58 78 98 99 99 99 97 80 82 88 90	88	11	601.327	92.6363	2.1343e+06	1200.63	3.2
1173	LLSM(+15.99)DER	99 99 98 77 79 84 80	88	7	440.218	31.0791	730506	878.417	5.4	Oxidation (M)
1174	DNANEDNPR	91 94 96 94 98 92 79 62 84	88	9	522.714	42.5979		1043.43	-13.6
1175	WLYGMPR	97 98 97 77 81 77 90	88	7	461.733	56.7567	17529038	921.453	-1.3
1176	LVGPNGVLGCDVK	89 94 98 95 94 83 71 76 61 95 98 97 94	88	13	635.848	94.0237	126738184	1269.67	4.8
1177	FNYLAGDEGGPEFTR	65 88 98 100 100 99 99 99 88 95 95 98 72 71 53	88	15	836.881	128.63	785668	1671.75	-3.7
1178	K(+57.02)VLTLKSMM(+15.99)QVLK	69 92 99 99 100 96 84 91 68 80 88 94 85	88	13	796.465	160.685	5868622	1590.92	-3	Carbamidometil; Oxidation (M)
1179	LGEETM(+15.99)T(+57.02)TEK	64 37 99 99 99 99 96 99 98 89	88	10	606.273	73.6049	93604	1210.54	-5.3	Carbamidometil; Oxidation (M)
1180	S(+57.02)AQTNETVVNASK	31 65 96 99 98 99 97 99 100 98 97 87 78	88	13	703.351	26.54	201245	1404.68	1.8	Carbamidometil
1181	DDEQEEKETALKK	31 72 82 75 100 99 96 100 99 99 100 96 95	88	13	781.883	23.9606	8187.16	1561.75	2.4
1182	SNSC(+57.02)MDYYEFR	53 55 81 95 97 99 99 99 100 95 96	88	11	736.286	96.7228	634527	1470.55	2.6	Carbamidometil
1183	CHPEPFFR	77 81 97 98 90 96 92 71	88	8	516.747	50.4728	8283.69	1031.46	13.4
1184	WREEC(+57.02)KC(+57.02)DVLK	63 81 99 99 95 93 92 85 92 91 77	88	11	761.851	62.9612	124748	1521.71	-12.5	Carbamidometil
1185	WLLM(+15.99)WPYHK(+57.02)	62 85 98 95 94 94 86 87 90	88	9	673.836	98.3556	38786972	1345.66	-5.7	Carbamidometil; Oxidation (M)
1186	MSGLEVSVTAR	60 80 82 99 98 96 98 98 98 92 65	88	11	575.301	101.648	288196	1148.59	1.5
1187	LT(+57.02)LQADGM(+15.99)HAR	94 93 99 98 99 98 78 85 80 70 73	88	11	643.322	66.0571	1.61721e+06	1284.62	3.4	Carbamidometil; Oxidation (M)
1188	FMQELM(+15.99)ANR	59 77 97 100 98 95 84 90 91	88	9	578.272	61.8082	241361	1154.52	7.5	Oxidation (M)
1189	TNLEQEER	59 78 99 99 93 98 96 83	88	8	509.745	19.4864		1017.47	2.3
1190	CAMGQKNEC(+57.02)KLNR	45 51 86 89 97 99 98 99 97 100 100 93 90	88	13	776.357	44.8577	42251504	1550.71	-7.3	Carbamidometil
1191	CAMGGAKNEC(+57.02)KLNR	50 56 85 87 85 93 99 98 99 98 100 100 92 88	88	14	776.352	44.4888		1550.71	-14.5	Carbamidometil
1192	C(+57.02)PKEC(+57.02)C(+57.02)NVVK	58 52 97 100 96 95 93 96 97 95	87.9	10	647.302	44.986	1.96703e+06	1292.57	16.5	Carbamidometil
1193	S(+57.02)LSWK(+57.02)DC(+57.02)M(+15.99)R	59 85 99 98 96 99 98 96 61	87.9	9	656.794	98.1502	16915622	1311.57	2.8	Carbamidometil; Oxidation (M)
1194	MTGVPSVR	69 71 94 98 89 93 97 93	87.9	8	423.731	52.5286	275623	845.443	4.7
1195	AHSLLYAVR	84 92 99 99 87 79 81 92 79	87.9	9	515.298	52.355	688365	1028.58	4.3
1196	SPHLVVAAR	76 68 96 100 99 97 91 97 68	87.9	9	475.278	36.8143	301804	948.551	-9
1197	ADLLMGEGPQHK(+57.02)	45 57 90 99 99 98 99 93 90 94 96 94	87.9	12	676.826	106.62	32903534	1351.66	-12.7	Carbamidometil
1198	SC(+57.02)DNLFC(+57.02)AVDAR	46 77 97 97 99 99 96 92 95 94 74 88	87.9	12	714.307	106.109	746574	1426.6	1.7	Carbamidometil
1199	S(+57.02)VMGPYYS(+57.02)K(+57.02)	59 72 98 99 89 93 97 94 91	87.9	9	601.782	64.3141	4220056	1201.54	4.8	Carbamidometil
1200	CFVMM(+15.99)FDLR	76 79 98 98 90 87 90 98 74	87.9	9	589.274	81.967	690349	1176.51	17.8	Oxidation (M)
1201	NVEFLAAAFR	65 82 96 93 95 82 92 93 96 83	87.9	10	569.307	158.426	324725	1136.6	1.6
1202	WLLMWQDGPK(+57.02)	72 96 96 98 96 83 81 82 90 84	87.9	10	444.228	106.62	306946336	1329.65	5.1	Carbamidometil
1203	VVQLDAPC(+57.02)K	68 81 98 100 98 96 78 89 84	87.9	9	515.282	95.3796	509663	1028.53	16.9	Carbamidometil
1204	VVQLWPC(+57.02)K	76 86 97 99 95 79 88 83	87.9	8	515.282	95.3796	509663	1028.55	2.1	Carbamidometil
1205	FLFAGVVDGR	79 87 99 99 79 90 98 98 76 76	87.9	10	540.798	131.487	98560.9	1079.58	4.7
1206	VKYLVEGR	75 77 98 97 94 94 73 96	87.9	8	482.29	90.3796	77025.8	962.555	10.2
1207	QSQDEGMLKLDK	44 78 97 99 99 89 94 98 98 98 85 74	87.9	12	696.345	52.0922	9258.76	1390.68	-0.2
1208	LQVVNENGNTVM(+15.99)DLKK(+57.02)	62 56 92 99 95 99 98 97 97 97 99 100 99 79 74 64	87.9	16	937.978	101.741	9569245	1873.96	-8.1	Carbamidometil; Oxidation (M)
1209	PC(+57.02)LKAMAHHR	46 77 98 98 96 92 91 96 96 88	87.9	10	610.802	22.7398	840891	1219.61	-13.5	Carbamidometil
1210	LNPGQEM(+15.99)R	66 58 96 97 97 100 98 91	87.9	8	480.732	33.2129	1.50903e+06	959.449	-0.2	Oxidation (M)
1211	EYGETDR	83 86 80 96 86 91 92	87.9	7	435.192	33.4834	8460.84	868.356	14.3
1212	AYLT(+57.02)LDK	89 90 99 78 84 85 89	87.9	7	440.743	61.8459	3672673	879.47	2.2	Carbamidometil
1213	WKEEC(+57.02)QCADVLK	70 89 100 99 85 81 83 79 90 94 94 90	87.9	12	754.859	37.1195	596260	1507.68	16.1	Carbamidometil
1214	LENEQLTYR	53 86 97 99 88 86 96 96 91	87.9	9	583.3	58.656	2.95693e+06	1164.58	6.5
1215	TLDT(+57.02)ALMLVR	83 91 72 74 75 98 97 99 96 94	87.8	10	595.334	123.135	856062	1188.65	-0.3	Carbamidometil
1216	KWSGGGYGSNK(+57.02)	61 67 99 96 98 96 98 88 87 93 82	87.8	11	599.28	24.073	283026	1196.56	-10.3	Carbamidometil
1217	WLLMVSPDANK(+57.02)	84 98 100 100 99 98 92 67 78 82 70	87.8	11	665.837	105.398	566452	1329.68	-12	Carbamidometil
1218	LLAEAFNLDEQLAR	68 73 96 99 99 99 98 99 99 100 89 76 70 65	87.8	14	801.933	162.775	97541.9	1601.84	6.3
1219	ET(+57.02)TTDK(+57.02)KGSFVK	76 76 98 98 98 96 96 81 88 89 83 75	87.8	12	727.869	43.8411	21157.1	1453.74	-11.8	Carbamidometil
1220	LEVVDENGDSVFDS(+57.02)VR	62 95 95 99 99 100 99 99 99 94 97 97 96 63 66 46	87.8	16	918.94	114.997	3247218	1835.85	6.9	Carbamidometil
1221	LVGPNGYPMDVK	88 91 97 98 97 84 90 74 82 89 85 80	87.8	12	645.336	98.5083	317753	1288.65	6.3
1222	WM(+15.99)SLGSPER	74 98 99 91 71 91 80 97 88	87.8	9	539.746	26.6375	10967930	1077.49	-12.2	Oxidation (M)
1223	RWVEQVESEQAK	37 51 99 100 98 99 100 99 100 92 91 88	87.8	12	744.864	51.1851	51308.8	1487.74	-15.5
1224	SSELEEVFR	73 88 98 98 98 89 75 88 83	87.8	9	548.273	75.1658	15210011	1094.52	5.6
1225	WQVWENR	83 83 98 91 99 74 87	87.8	7	509.251	90.337	138780	1016.48	4.2
1226	NEAYT(+57.02)PR	79 97 93 78 83 92 94	87.8	7	454.224	34.064		906.42	15.8	Carbamidometil
1227	S(+57.02)AYEGALAEQDR	55 81 99 100 96 99 100 99 100 90 68 67	87.8	12	683.818	57.2823	63411.5	1365.62	4	Carbamidometil
1228	LLAEAM(+15.99)NLDEKLAR	54 84 85 99 96 97 98 98 97 99 96 90 77 60	87.8	14	801.931	187.881	63216.9	1601.84	1.6	Oxidation (M)
1229	FEETTT(+57.02)TGS(+57.02)K(+57.02)	79 97 98 98 94 94 86 85 80 67	87.8	10	636.282	30.6417		1270.57	-15.1	Carbamidometil
1230	WLSSAYWLQSWSK	45 82 96 93 94 99 96 98 97 98 89 84 70	87.8	13	821.395	166.99	32616.2	1640.8	-14.6
1231	MMM(+15.99)LKDPQR	73 76 98 99 99 91 75 81 97	87.8	9	583.287	109.469	6.8414e+06	1164.55	11.6	Oxidation (M)
1232	KVLTLAR	90 93 88 73 89 92 90	87.8	7	400.768	29.4063	41475.6	799.528	-8.9
1233	WLLMSDPYHK(+57.02)	68 90 99 96 87 95 95 83 75 92	87.8	10	673.836	98.3556	38786972	1345.65	5.6	Carbamidometil
1234	VELTFSHK(+57.02)	91 98 99 99 87 66 79 82	87.8	8	509.274	36.5533	276244	1016.53	3.8	Carbamidometil
1235	SPATNTVR	60 69 97 97 95 91 98 97	87.8	8	423.229	44.6768	427081	844.44	2.9
1236	AVEETYQM(+15.99)VK	63 69 99 100 100 99 93 92 84 79	87.8	10	607.295	65.6724	3743626	1212.57	5	Oxidation (M)
1237	NVVGALQAVSR	41 72 85 96 98 97 91 98 99 96 92	87.8	11	557.322	71.3271	81610.6	1112.63	0.2
1238	TC(+57.02)NNLFC(+57.02)GLDAR	53 57 93 90 96 100 98 79 97 99 96 95	87.7	12	720.823	103.424	2.31998e+06	1439.63	2.3	Carbamidometil
1239	VLSWYDNEVGYSEK	54 88 93 94 97 98 98 99 99 99 99 64 88 60	87.7	14	844.903	118.51	486740	1687.77	11.3
1240	EESSQCADVLK	78 83 83 89 88 81 80 93 97 97 95	87.7	11	604.769	44.7076	634250	1207.54	-12.7
1241	LGLYLVQGR	76 56 88 99 99 96 91 89 96	87.7	9	509.808	88.3074	358993	1017.6	3.5
1242	LKVVDENGNTVM(+15.99)DGNVR	70 92 98 100 99 98 94 91 95 98 99 100 99 76 65 53 63	87.7	17	938.465	108.49	379673	1874.92	0	Oxidation (M)
1243	VQTVSLPR	60 78 97 96 94 95 88 94	87.7	8	450.271	64.3574	960021	898.524	3.7
1244	AS(+57.02)WANKLWSLEADT(+57.02)LR	44 52 91 97 97 99 100 98 100 100 100 99 98 76 84 68	87.7	16	988.001	120.73	1.71213e+06	1974	-4.3	Carbamidometil
1245	DVQVEQVESEQAK	39 38 88 99 100 99 100 100 99 100 95 93 91	87.7	13	744.866	55.7436	5926120	1487.71	4.2
1246	YSNEALAR	97 99 98 98 86 67 71 86	87.7	8	462.232	23.4855		922.451	-2.3
1247	ELYEDELNVK(+57.02)	77 80 99 100 99 99 94 87 76 67	87.7	10	654.832	32.4979	267276	1307.62	18.7	Carbamidometil
1248	NDSLWNLYYK	57 64 96 98 96 85 90 99 96 95	87.7	10	658.322	134.42	1410473	1314.62	3.3
1249	CS(+57.02)NNVFACGLDSR	62 66 89 97 99 91 69 85 89 99 99 98 97	87.7	13	721.814	90.6095	9595586	1441.61	3.8	Carbamidometil
1250	T(+57.02)SDEVMR	64 79 98 99 96 86 92	87.7	7	447.695	38.7622	551745	893.391	-17.1	Carbamidometil
1251	YVM(+15.99)LQNPKR	58 60 98 100 97 98 95 96 87	87.7	9	582.82	102.82	5.63184e+06	1163.61	10.9	Oxidation (M)
1252	C(+57.02)TYLAGNC(+57.02)PGAVFQK	50 78 97 100 100 99 99 93 92 81 84 92 90 81 78	87.7	15	843.397	134.42	1.94841e+06	1684.77	5.6	Carbamidometil
1253	LLTTTVEMEEMNKK(+57.02)	72 71 82 95 93 96 99 97 98 99 98 86 76 66	87.7	14	862.418	94.6364	34863	1722.85	-18.6	Carbamidometil
1254	WLLM(+15.99)WPYHK(+57.02)	54 81 99 99 98 96 87 85 90	87.6	9	673.836	98.3556	38786972	1345.66	-5.7	Carbamidometil; Oxidation (M)
1255	LGNEC(+57.02)QLDK	89 84 95 97 83 84 96 86 76	87.6	9	538.757	30.8176	185491	1075.5	3.2	Carbamidometil
1256	WWYHDGNGVQLWPCK(+57.02)	66 67 92 96 98 96 96 88 97 97 100 98 87 71 67	87.6	15	973.431	96.9936	6579496	1944.87	-13.5	Carbamidometil
1257	LLVDGDDR	94 94 91 84 46 97 99 96	87.6	8	451.725	46.0448	202305	901.451	-17.6
1258	LQSETQM(+15.99)R	80 79 87 94 79 91 97 94	87.6	8	504.743	34.9007	8617310	1007.47	0.8	Oxidation (M)
1259	EC(+57.02)TNAHSLR	80 59 85 90 95 97 95 98 89	87.6	9	544.246	34.5767	56536.6	1086.49	-9.6	Carbamidometil
1260	LNSDDC(+57.02)QCGEALK	56 79 98 99 100 94 92 92 78 98 90 86 76	87.6	13	726.81	36.7196	1.7946e+06	1451.6	3	Carbamidometil
1261	VLSWYDENVGYSEK	63 92 94 94 94 96 97 92 99 99 99 88 75 44	87.6	14	844.903	118.51	486740	1687.77	11.3
1262	LWVMYM(+15.99)TM(+15.99)DLK	54 72 96 98 99 99 97 93 96 89 71	87.6	11	731.83	85.461	37984.6	1461.67	-17.4	Oxidation (M)
1263	YDWFLM(+15.99)R	83 91 97 90 90 80 82	87.6	7	523.738	155.268	952547	1045.47	-7.6	Oxidation (M)
1264	AALQTFFETLR	49 77 84 95 100 98 97 99 98 91 74	87.6	11	648.855	160.034	141459	1295.69	5.6
1265	VGHVSLPR	80 64 87 84 90 98 99 98	87.6	8	432.751	59.277	22797780	863.498	-11.4
1266	SLVNLGS(+57.02)K	78 88 99 94 97 86 80 79	87.6	8	437.755	56.7152	990701	873.492	4	Carbamidometil
1267	GWLAEPDK	61 80 98 96 98 79 91 96	87.6	8	458.232	31.9098	588129	914.45	-0.2
1268	LNALEPDNR	79 79 99 99 97 85 92 89 69	87.6	9	521.272	40.7906	70312256	1040.53	4.9
1269	WLLMVSMEHK(+57.02)	63 75 94 99 92 89 90 97 92 84	87.6	10	665.837	194.591	415235	1329.66	1.4	Carbamidometil
1270	KMC(+57.02)K(+57.02)FDAYATNDK	58 59 78 80 98 98 98 99 99 99 93 92 86	87.5	13	824.888	92.3939	11121797	1647.74	13.5	Carbamidometil
1271	DVDGNGGPER	79 77 98 91 86 74 78 96 100 97	87.5	10	508.225	26.5845	204344	1014.44	-0.4
1272	HGGGGGGFGGNFDK(+57.02)	94 94 96 89 83 95 96 99 91 92 90 75 69 61	87.5	14	660.796	36.8463	499960	1319.56	10.2	Carbamidometil
1273	LVGPDGAAMVDVK	86 89 93 94 94 81 57 74 83 97 99 97 95	87.5	13	636.339	90.0902	1.25854e+06	1270.66	3.2
1274	WLYNDGR	96 97 94 77 86 79 85	87.5	7	462.224	63.2939		922.43	4.5
1275	LC(+57.02)LQADGGANLR	50 70 100 99 100 99 97 71 90 93 92 89	87.5	12	644.332	71.4229	343176960	1286.64	6.5	Carbamidometil
1276	LQQQDQEEPVK	61 77 97 92 97 94 99 99 79 76 93	87.5	11	671.338	26.8035	29824.8	1340.66	3.2
1277	YLQLLACK	81 93 97 99 89 81 77 84	87.5	8	476.262	54.5936		950.526	-17.7
1278	WLLMVSMEHK(+57.02)	63 77 97 98 94 93 93 96 84 81	87.5	10	665.837	194.591	415235	1329.66	1.4	Carbamidometil
1279	K(+57.02)NETYS(+57.02)TTMDLK	54 59 99 99 99 92 83 95 99 97 91 83	87.5	12	772.854	96.9182	207574	1543.72	-16.4	Carbamidometil
1280	KEYEKPEAK	59 85 97 97 89 84 95 92 89	87.5	9	561.297	69.808	873701	1120.58	2.1
1281	LNANEDNPR	91 94 99 98 100 91 78 78 57	87.5	9	521.76	42.6971	1.57302e+06	1041.48	19.8
1282	QALGALAGAVSR	53 50 91 97 99 98 92 94 99 99 95 83	87.5	12	557.322	71.3271	81610.6	1112.63	0.2
1283	LLSSSDER	98 99 99 81 65 82 94 83	87.5	8	453.722	33.508	519981	905.445	-16.8
1284	TLPSSNCLR	90 95 90 93 85 71 84 90 91	87.5	9	495.759	42.8855	136289968	989.496	6.4
1285	M(+15.99)RHYLAEMEHK	42 61 94 99 99 97 99 98 99 89 86	87.5	11	730.844	116.936	4210070	1459.67	2.3	Oxidation (M)
1286	WLETM(+15.99)C(+57.02)TMR	55 83 99 99 98 91 92 91 80	87.5	9	622.278	91.9319	637701	1242.52	16.9	Carbamidometil; Oxidation (M)
1287	QELENLSWAQEYLR	33 71 96 98 93 99 99 85 92 97 98 90 89 83	87.5	14	889.924	102.716	104482	1777.86	-17.2
1288	CALQARHSM(+15.99)R	57 61 95 98 98 88 93 98 96 91	87.5	10	594.794	43.0198	859349	1187.57	7.3	Oxidation (M)
1289	EASEGFEYVNFK	69 78 93 99 93 99 100 89 92 96 72 71	87.5	12	710.324	97.9355		1418.64	-0.8
1290	QYLTAVNK	65 89 100 97 86 85 93 84	87.4	8	468.763	58.656	703601	935.508	4.9
1291	LC(+57.02)LQADGGANLR	43 60 100 99 100 99 92 83 96 95 93 90	87.4	12	644.33	78.9559		1286.64	3.7	Carbamidometil
1292	YLTAK(+57.02)R	99 99 99 83 77 67	87.4	6	404.734	40.4137	430352	807.46	-9.4	Carbamidometil
1293	FFLAGNKNDEM(+15.99)R	80 89 99 99 96 93 80 76 95 96 79 67	87.4	12	729.341	127.993	545198	1456.68	-6	Oxidation (M)
1294	NEDLPLLK	56 85 98 94 92 98 99 76	87.4	8	471.27	74.5726	378589	940.523	2.6
1295	VAEETYM(+15.99)TVK	56 78 99 100 99 99 96 95 78 75	87.4	10	593.788	66.5339	185806	1185.56	3	Oxidation (M)
1296	QVPLLQR	72 76 90 91 95 93 95	87.4	7	427.268	77.1521	6816236	852.518	3.8
1297	ET(+57.02)SLGEGGLYYK	72 72 92 97 58 95 91 91 97 99 93 92	87.4	12	687.327	181.196	14725	1372.65	-9.1	Carbamidometil
1298	LVGPDGMRVDVK	83 89 95 95 96 89 82 66 96 97 83 76	87.4	12	643.345	98.1191		1284.69	-8.5
1299	LAGNNS(+57.02)PEFR	81 88 92 97 87 82 81 94 81 92	87.4	10	581.283	88.4007	457343	1160.56	-4.5	Carbamidometil
1300	M(+15.99)PLLFS(+57.02)PR	61 70 99 100 98 94 87 90	87.4	8	517.271	89.2474	865278	1032.54	-14.6	Carbamidometil; Oxidation (M)
1301	EEACQC(+57.02)DVLK	79 82 76 76 93 95 93 93 95 92	87.4	10	597.762	41.598	4851573	1193.51	2.8	Carbamidometil
1302	LKVVDETADSVM(+15.99)DGWR	55 84 95 100 99 100 97 95 98 98 99 99 99 71 56 53	87.4	16	918.94	114.997	3247218	1835.87	-3.2	Oxidation (M)
1303	S(+57.02)AYEQLAEQNR	37 43 99 100 99 99 99 100 98 91 96	87.4	11	683.325	53.0281	1.59414e+06	1364.63	2.8	Carbamidometil
1304	SHTLVCYR	90 94 97 96 80 70 81 91	87.4	8	489.738	95.2416	963404	977.475	-13.4
1305	TLLNPSSGLVLTAVPETR	37 56 67 93 99 99 96 96 98 100 100 100 100 100 87 96 82 70	87.4	18	934.534	134.698	583173890	1867.04	6.3
1306	CMVAVKRVYC(+57.02)K	56 63 97 99 99 99 95 99 99 79 77	87.4	11	678.855	101.292	620193	1355.69	6.2	Carbamidometil
1307	M(+15.99)EYVSFKTNSR	85 98 99 100 97 95 92 77 87 74 58	87.4	11	689.322	98.5083	3.1768e+06	1376.64	-7.8	Oxidation (M)
1308	MLYLTGSSSR	91 97 100 100 99 86 83 82 78 58	87.4	10	557.784	68.7137	338258	1113.55	3.4
1309	K(+57.02)QETFC(+57.02)TTR	57 62 99 99 99 95 96 93 86	87.4	9	614.29	85.8387	636818	1226.57	-4.7	Carbamidometil
1310	VQEETYC(+57.02)TMDLK	31 64 99 100 99 97 92 98 99 97 91 81	87.3	12	758.839	100.215	2.08638e+06	1515.66	3.9	Carbamidometil
1311	LT(+57.02)TYKDGVMTVAEEK	50 73 95 99 100 100 97 98 98 95 97 86 84 86 54	87.3	15	871.441	114.447	268745	1740.86	3.8	Carbamidometil
1312	EM(+15.99)GDGSLRPT(+57.02)K	90 79 95 98 93 97 99 91 70 74 75	87.3	11	632.303	61.1919	250295	1262.59	-0.3	Carbamidometil; Oxidation (M)
1313	YETELNLR	89 99 92 95 77 73 88 86	87.3	8	519.268	70.7151	34407.8	1036.52	2.8
1314	LLADHRCK	98 99 92 89 88 68 77 87	87.3	8	478.255	63.1844	222057	954.507	-11.3
1315	PAYVNS(+57.02)R	95 98 99 94 84 68 73	87.3	7	432.219	122.388		862.43	-7.7	Carbamidometil
1316	NLFSGLDNK(+57.02)	72 84 99 99 82 93 97 82 78	87.3	9	532.775	121.028	3.51197e+06	1063.53	5.8	Carbamidometil
1317	SHEEKSR	53 62 99 100 99 99 98	87.3	7	436.712	31.8446	3.15933e+06	871.415	-6.2
1318	PVSLHM(+15.99)VM(+15.99)R	51 71 98 98 96 91 92 97 91	87.3	9	551.283	74.3171		1100.55	3.6	Oxidation (M)
1319	ESAFTAETR	69 65 94 98 96 89 97 95 84	87.3	9	506.236	32.2801	39726.4	1010.47	-9
1320	LLYVVQGR	93 94 95 83 81 82 81 90	87.3	8	474.288	74.6466		946.56	2.1
1321	AVLLPQYVNPK(+57.02)	62 75 97 100 98 96 98 96 96 74 69	87.3	11	649.882	117.384	66209084	1297.74	7.1	Carbamidometil
1322	LLSC(+57.02)DER	95 95 95 78 88 99 61	87.3	7	446.716	32.0346	1.94906e+06	891.412	6.4	Carbamidometil
1323	SLLYGLR	69 81 99 95 79 94 93	87.3	7	411.251	66.6443	8.05159e+06	820.481	7.2
1324	LVGPDGLSSMDVK	94 96 97 95 96 80 74 60 73 87 97 95 91	87.3	13	659.333	107.599	7.3257e+06	1316.66	-9.8
1325	LLVGENEKR	97 97 97 90 94 83 86 74 68	87.3	9	529.298	95.5436		1056.59	-11
1326	SWTTDELAS(+57.02)FVK	49 76 98 99 99 98 96 92 86 87 88 80	87.3	12	720.863	43.734	318003	1439.69	12.3	Carbamidometil
1327	AVSSVDVK	59 70 89 90 95 97 100 98	87.3	8	402.72	51.1231	477609	803.439	-16.2
1328	DLLQLDNAR	77 92 97 97 94 95 69 79 85	87.3	9	529.278	89.2474	40455.1	1056.56	-14.2
1329	PNHDQFS(+57.02)S(+57.02)ARALDK	44 84 90 99 98 99 87 88 98 97 98 98 75 67	87.3	14	850.405	67.7027	64779.1	1698.81	-7.6	Carbamidometil
1330	TC(+57.02)VPSLVTVPK	47 52 86 92 99 99 98 99 100 95 93	87.2	11	600.837	76.7298	79703032	1199.66	0.3	Carbamidometil
1331	VQELC(+57.02)VYELDQR	48 76 99 100 99 99 100 100 99 83 63 81	87.2	12	776.38	102.095	122180	1550.74	3.1	Carbamidometil
1332	NT(+57.02)C(+57.02)QC(+57.02)DVLK	54 76 97 93 91 97 94 94 89	87.2	9	597.765	47.7426	5971996	1193.52	-1.6	Carbamidometil
1333	LKVVNENGNTVFDAAQR	70 91 95 100 99 100 99 99 98 99 99 100 99 83 79 43 28	87.2	17	937.978	101.741	9569245	1873.96	-12.3
1334	PDSLETCGLLNK(+57.02)	60 87 93 97 90 89 88 93 99 84 85 82	87.2	12	673.829	79.5625	153886	1345.65	-8.2	Carbamidometil
1335	NLC(+57.02)LEADGQNLR	43 81 97 100 100 97 96 86 95 96 86 71	87.2	12	701.841	85.6956	150248	1401.67	0.3	Carbamidometil
1336	VGPVSLPR	72 53 88 96 97 98 97 96	87.2	8	412.755	59.2443	12573347	823.492	5
1337	EGLLWGVNR	81 64 96 100 94 80 89 94 87	87.2	9	522.279	64.228		1042.56	-12.9
1338	SSTQQNEC(+57.02)QLNR	51 57 87 98 98 98 99 89 94 99 89 86	87.2	12	732.838	36.5533	1.01844e+06	1463.64	13.2	Carbamidometil
1339	LKTEHKS(+57.02)K	87 88 96 98 88 68 85 88	87.2	8	514.3	31.0091	78735.7	1026.58	2.8	Carbamidometil
1340	DAFSPGSQNR	87 88 99 100 96 75 93 83 83 67	87.2	10	539.747	31.4024	2.40883e+06	1077.48	-4.2
1341	WLLMDAPDK(+57.02)	85 98 100 99 94 92 72 81 62	87.2	9	573.278	136.69	2042396	1144.56	-14.8	Carbamidometil
1342	SPSSYVMLYMDR	64 78 90 97 98 100 99 99 99 84 78 61	87.2	12	724.833	92.5147	2438383	1447.65	3.4
1343	KSAENEFVTLQK	66 87 95 100 97 97 91 93 95 95 68 63	87.2	12	697.372	62.5758	155116	1392.72	3.4
1344	GLPELVLANAFR	44 72 75 87 88 94 100 99 97 98 98 95	87.2	12	650.376	160.685	2.38227e+06	1298.73	2.6
1345	QC(+57.02)C(+57.02)DFMK	51 71 97 99 99 98 94	87.2	7	494.691	38.6053	42365908	987.361	6.3	Carbamidometil
1346	S(+57.02)NGGGGLGSGS(+57.02)LR	56 76 92 96 96 92 98 90 97 76 85 93 86	87.2	13	616.805	32.361	1.15035e+06	1231.59	3.8	Carbamidometil
1347	EDTLYLAM(+15.99)EEHK	77 81 79 97 99 99 95 93 95 94 70 68	87.2	12	747.843	61.7208	861586	1493.67	0	Oxidation (M)
1348	QK(+57.02)ETFC(+57.02)TTR	51 70 99 99 99 95 97 93 81	87.2	9	614.29	85.8387	636818	1226.57	-4.7	Carbamidometil
1349	T(+57.02)ESLDSNLYYK	49 79 96 97 86 84 81 95 99 96 95	87.2	11	695.323	132.056	1.93034e+06	1388.65	-10.3	Carbamidometil
1350	FS(+57.02)KADGQNLR	54 58 97 99 93 84 96 98 99 94	87.2	10	596.81	149.309	316393	1191.6	5.1	Carbamidometil
1351	KSEEAEALYHSK	53 76 98 97 88 98 94 98 95 95 80 74	87.2	12	696.346	29.864	208854	1390.67	3.7
1352	VSSYVMLYNCK(+57.02)	88 95 96 98 96 95 89 82 68 83 70	87.2	11	682.329	87.8718	4960.13	1362.63	8.8	Carbamidometil
1353	DETLYLAEYTM(+15.99)K	53 90 86 98 100 99 98 99 91 74 74 83	87.1	12	746.855	102.681		1491.68	10.4	Oxidation (M)
1354	YM(+15.99)PFC(+57.02)KLASR	76 83 95 97 82 83 96 95 88 78	87.1	10	644.813	129.798	3.11395e+06	1287.61	1.2	Carbamidometil; Oxidation (M)
1355	YDAHQDPK(+57.02)	91 95 89 79 86 83 91 83	87.1	8	515.735	164.331	4801309	1029.45	4	Carbamidometil
1356	RDTTLGLSSR	56 70 95 99 99 95 98 97 86 75	87.1	10	553.298	58.87	643393	1104.59	-6
1357	TLEAAFNVDQQLAR	51 84 94 93 99 99 98 99 91 87 88 91 81 64	87.1	14	788.414	115.284		1574.81	5
1358	AFNLNTDLAR	68 85 97 99 94 90 92 97 79 70	87.1	10	567.8	94.6677	238815	1133.58	2.3
1359	DNPYYFHAQR	62 81 95 99 97 97 98 96 87 59	87.1	10	655.801	62.4874	94232.6	1309.58	3.3
1360	LLTTTVEMEEMNQK(+57.02)	51 55 81 95 98 99 100 99 99 99 98 87 80 79	87.1	14	862.418	94.6364	34863	1722.82	2.6	Carbamidometil
1361	M(+15.99)ATSDVAGR	56 66 99 95 92 94 92 92 97	87.1	9	462.219	18.9785		922.418	6.5	Oxidation (M)
1362	ENQK(+57.02)WSLR	74 67 86 86 92 97 99 95	87.1	8	559.293	36.7668	170084	1116.57	3.9	Carbamidometil
1363	PT(+57.02)LEAMAHHR	40 65 90 99 97 97 95 97 97 94	87.1	10	610.31	27.0838	39558.8	1218.59	9.8	Carbamidometil
1364	CVWPELLGR	73 74 95 99 99 99 99 92 55	87.1	9	536.778	132.564	5.14127e+06	1071.55	-11.1
1365	FGAQGLLCCK(+57.02)K(+57.02)	75 60 90 97 96 98 95 90 80 87 88	87.1	11	641.321	90.8751	495206	1280.64	-8.1	Carbamidometil
1366	KDDVFFDAYATNDK	58 62 80 78 80 97 97 98 99 100 99 94 92 86	87.1	14	824.888	92.3939	11121797	1647.74	11.7
1367	NNM(+15.99)EESR	60 74 84 98 99 98 98	87.1	7	448.182	35.9629	36341.4	894.35	0.1	Oxidation (M)
1368	SSLVDSHNLPLLR	67 72 92 98 99 99 96 93 99 91 89 81 57	87.1	13	725.906	95.7489	2.81632e+06	1449.79	1.9
1369	T(+57.02)ELQADK(+57.02)ARR	61 94 99 97 98 94 93 80 74 81	87.1	10	651.339	73.415	30581376	1300.68	-15.9	Carbamidometil
1370	RAEEC(+57.02)QC(+57.02)DVVR	40 55 99 99 88 87 97 99 100 98 95	87.1	11	711.33	24.0138	47363.9	1420.62	18.6	Carbamidometil
1371	VTYPLLADNPR	87 90 98 97 100 100 99 98 92 62 36	87.1	11	629.845	89.2474	2.38031e+06	1257.67	3.4
1372	EEC(+57.02)QC(+57.02)DVLK	74 76 64 91 90 96 98 98 96	87.1	9	590.756	35.8629	57016120	1179.49	5.6	Carbamidometil
1373	T(+57.02)EYEQPR	80 95 87 94 90 76 88	87.1	7	490.219	60.7071		978.441	-16.8	Carbamidometil
1374	EK(+57.02)VLTVEDVYTVVK	81 73 92 98 99 94 91 75 87 92 93 94 93 58	87.1	14	839.964	134.091	3856209	1677.92	-2.8	Carbamidometil
1375	S(+57.02)ESC(+57.02)NHDYEFK	51 82 98 85 88 82 82 98 100 97 96	87	11	736.802	70.083	9327481	1471.57	15.4	Carbamidometil
1376	C(+57.02)LQADMAPLR	59 71 98 100 96 91 97 95 98 66	87	10	587.788	41.7532	4915389	1173.56	-2.2	Carbamidometil
1377	EGLYLDGR	85 65 97 98 93 87 89 82	87	8	461.733	56.7567	17529038	921.456	-4
1378	WEVGAAQT(+57.02)GGKLVAEK	41 93 96 89 98 99 95 76 80 87 90 95 99 97 90 67	87	16	850.947	86.1793	413539	1699.89	-5.4	Carbamidometil
1379	M(+15.99)PVTVLSAPDR	69 58 96 99 99 99 98 77 80 91 91	87	11	601.327	92.6363	2.1343e+06	1200.62	18	Oxidation (M)
1380	VAES(+57.02)VLSDVPK	46 72 94 95 98 99 99 99 99 77 78	87	11	600.837	76.7298	79703032	1199.64	15.9	Carbamidometil
1381	EAKLSASYVVLR	77 55 90 100 99 98 87 89 98 99 98 55	87	12	668.389	129.907	7838461	1334.76	6.3
1382	LC(+57.02)LQADGGANLR	45 62 100 99 99 99 93 87 92 86 92 89	87	12	644.329	78.7196		1286.64	3.3	Carbamidometil
1383	RLNVEAPSR	85 93 78 89 92 81 78 93 93	87	9	521.295	22.8383	7.20105e+06	1040.57	3
1384	LTSWTGDC(+57.02)FQESDK(+57.02)	75 67 93 97 99 98 99 92 95 98 100 87 58 61	87	14	865.877	106.985	683158	1729.73	8.2	Carbamidometil
1385	QLSET(+57.02)AKM(+15.99)R	73 86 98 99 75 83 89 97 83	87	9	568.789	24.4635	1.08572e+06	1135.57	-2.2	Carbamidometil; Oxidation (M)
1386	LLSACDNK(+57.02)	99 99 97 60 65 94 92 91	87	8	460.731	38.6053	2.81228e+06	919.443	4.3	Carbamidometil
1387	GEESLGSPER	37 92 99 99 96 84 97 77 95 93	87	10	530.74	26.5845	104703	1059.48	-16.6
1388	T(+57.02)LGQEC(+57.02)SAQVQK	56 86 79 97 99 92 93 95 98 97 79 73	87	12	703.343	34.4731	166888	1404.67	3.8	Carbamidometil
1389	LFGEQDPER	95 96 95 99 87 91 67 93 60	87	9	545.764	58.4826	526629	1089.51	3.5
1390	QDLLFEGPYHK(+57.02)	63 71 95 99 99 99 91 74 89 89 87	87	11	702.345	101.368	175455	1402.69	-9.2	Carbamidometil
1391	T(+57.02)SHVVLR	77 98 99 99 99 95 41	87	7	434.755	36.8463	48952780	867.493	4.2	Carbamidometil
1392	KYPC(+57.02)M(+15.99)R	82 95 80 84 90 91	87	6	435.694	28.3349		869.389	-17.6	Carbamidometil; Oxidation (M)
1393	WLLMVSMEHK(+57.02)	49 80 98 99 98 98 95 93 78 81	87	10	665.837	194.591	415235	1329.66	1.4	Carbamidometil
1394	VESYWLTLFAK	64 94 98 94 86 93 89 88 91 82 77	87	11	678.869	168.118	26063.6	1355.71	7.7
1395	VDQVEQVESEQAK	34 65 91 98 100 98 99 100 95 99 91 86 74	86.9	13	744.866	55.7436	5926120	1487.71	4.2
1396	SELSWQGDC(+57.02)FR	45 75 92 99 96 97 82 90 96 94 90	86.9	11	692.807	103.834	25183624	1383.59	8.3	Carbamidometil
1397	FSLPENADTSR	86 86 99 94 99 88 87 89 91 76 62	86.9	11	618.793	73.5139	713061	1235.58	-5.1
1398	LC(+57.02)LDVDGQNLR	69 70 97 85 90 98 98 94 96 87 72	86.9	11	651.83	88.7585	1.52907e+06	1301.64	3.8	Carbamidometil
1399	QRVEVLANAFR	43 62 91 98 99 100 99 95 97 90 82	86.9	11	651.859	183.294	60021.9	1301.72	-13
1400	T(+57.02)T(+57.02)PQLWSLEADT(+57.02)LR	57 58 50 95 100 99 99 100 100 98 98 92 91 79	86.9	14	901.447	138.346	266055776	1800.9	-11.8	Carbamidometil
1401	M(+15.99)PLTFS(+57.02)PR	60 52 99 99 99 96 95 96	86.9	8	511.253	68.9101	54661480	1020.51	-14.1	Carbamidometil; Oxidation (M)
1402	ES(+57.02)LAGAVTDRAR	75 55 99 98 93 98 85 84 89 94 86 87	86.9	12	651.83	92.2635	1741344	1301.67	-17.4	Carbamidometil
1403	GDDSLWNLYYK	33 78 86 99 99 89 86 97 99 96 95	86.9	11	687.324	151.335		1372.63	2.5
1404	EQVTSMVHQR	86 83 98 99 98 98 86 70 72 77	86.9	10	607.796	90.6821	323986	1213.59	-7.5
1405	VSTVNSHNLPLLR	47 78 75 98 99 100 99 99 100 95 93 88 60	86.9	13	725.417	84.3049	16434771	1448.81	7
1406	VALLPQYVNPK(+57.02)	59 67 94 99 94 94 96 92 93 83 82	86.9	11	649.882	117.384	66209084	1297.74	7.1	Carbamidometil
1407	LM(+15.99)KSAVGEPER	67 60 95 95 82 87 82 99 97 97 93	86.9	11	616.819	68.169	102747	1231.62	0.7	Oxidation (M)
1408	ES(+57.02)SC(+57.02)KDYYELK	76 57 98 92 96 96 89 85 97 89 81	86.9	11	739.819	101.871	223164	1477.64	-11.2	Carbamidometil
1409	LGEETFC(+57.02)MVK	70 44 98 100 99 99 97 92 86 84	86.9	10	607.295	69.9264	3.62816e+06	1212.55	18.9	Carbamidometil
1410	NNTVSLPR	64 68 93 95 94 96 92 93	86.9	8	450.75	64.3105	251148	899.482	2.9
1411	MFVLDMPLK(+57.02)	93 97 99 99 97 80 66 85 66	86.9	9	575.806	153.439	144830	1149.59	4.7	Carbamidometil
1412	EVEAYSPGC(+57.02)K	84 70 100 99 99 99 85 83 70 80	86.9	10	570.257	55.3048	832104	1138.5	1.8	Carbamidometil
1413	SFQQGADEM(+15.99)QLNR	59 74 88 96 76 90 97 99 98 98 98 83 72	86.9	13	770.348	53.6945	32306.6	1538.68	1.9	Oxidation (M)
1414	LNDAEGAK(+57.02)	82 83 82 87 91 79 94 96	86.9	8	437.721	36.8463	924418	873.419	10.6	Carbamidometil
1415	S(+57.02)ESC(+57.02)NHDYEFK	55 84 97 96 90 80 80 93 99 92 88	86.8	11	736.801	68.5301	175597	1471.57	13.9	Carbamidometil
1416	K(+57.02)DLHLAGTPPR	88 95 100 99 100 99 90 92 60 60 73	86.8	11	631.352	113.249	7.71751e+06	1260.69	-3.5	Carbamidometil
1417	RAMC(+57.02)TLR	64 95 96 92 78 91 93	86.8	7	454.236	27.1006	3.59725e+06	906.453	5.6	Carbamidometil
1418	RQMT(+57.02)STRR	82 95 85 81 87 88 92 84	86.8	8	546.778	128.432	431996	1091.56	-19.4	Carbamidometil
1419	FHEELWSLEADT(+57.02)LR	51 48 78 97 100 99 100 100 100 99 99 86 87 73	86.8	14	901.937	144.275	7072160	1801.86	-2.7	Carbamidometil
1420	DGDSLWNLYYK	46 59 91 99 99 82 88 98 99 97 96	86.8	11	687.326	146.184		1372.63	5.7
1421	LQSETEKM(+15.99)R	71 80 93 94 87 94 86 90 87	86.8	9	569.281	29.7556	35788.2	1136.55	-2.1	Oxidation (M)
1422	YDAHQDPK(+57.02)	89 98 97 93 71 74 91 81	86.8	8	515.735	164.331	4801309	1029.45	4	Carbamidometil
1423	LYNK(+57.02)NM(+15.99)VPDATR	83 79 90 91 94 98 99 89 83 93 68 75	86.8	12	747.858	58.9866	12975439	1493.73	-18.5	Carbamidometil; Oxidation (M)
1424	LWWVSM(+15.99)K(+57.02)THEK(+57.02)K	64 58 93 99 99 97 92 96 94 98 80 72	86.8	12	851.933	88.8273	19121.3	1701.87	-9.1	Carbamidometil; Oxidation (M)
1425	VAEETFACTTR	47 79 96 100 97 94 82 85 99 95 81	86.8	11	614.291	74.9363	2.08519e+06	1226.56	6.2
1426	WWYDDGNVVQLWPC(+57.02)K	41 44 94 97 98 96 98 99 100 99 100 99 84 77 78	86.8	15	983.441	143.802		1964.89	-10.7	Carbamidometil
1427	QC(+57.02)LLYDGPK	61 75 99 100 99 98 77 86 86	86.8	9	547.272	61.2498	211534	1092.53	1.8	Carbamidometil
1428	RLDCVPALR	69 94 99 95 96 95 92 95 45	86.8	9	521.786	26.54	72401.4	1041.58	-17.1
1429	M(+15.99)FLAGNVANGEFR	74 79 99 99 98 97 61 68 78 85 99 95 96	86.8	13	721.345	136.026	161279392	1440.68	-4.5	Oxidation (M)
1430	VDKVEQVESEGNR	46 76 90 99 100 98 99 100 98 97 75 81 70	86.8	13	744.866	55.7436	5926120	1487.72	-3.4
1431	EPAASSAPSLR	79 71 96 93 95 93 83 77 95 98 73	86.8	11	543.281	34.5202	1.67173e+06	1084.55	-3.1
1432	DGYM(+15.99)YLKAPK	60 58 92 99 100 100 99 100 96 65	86.8	10	601.302	124.626		1200.58	3.2	Oxidation (M)
1433	LVGPDGLC(+57.02)MDVK	89 91 94 96 96 64 88 51 86 98 96 94	86.8	12	652.325	94.7544	1.95183e+06	1302.63	2.8	Carbamidometil
1434	FMQELM(+15.99)NAR	65 69 92 100 98 95 84 88 90	86.8	9	578.272	61.8082	241361	1154.52	7.5	Oxidation (M)
1435	VDSANALK	89 95 86 78 79 85 94 88	86.8	8	409.221	52.3324	64212.3	816.434	-9.2
1436	EQEEC(+57.02)QTS(+57.02)VK	74 69 99 100 95 89 79 90 88 85	86.7	10	647.794	51.1231	68232.4	1293.55	18	Carbamidometil
1437	LNATETELEDR	54 52 97 100 100 95 95 90 98 92 81	86.7	11	645.814	51.645	21753.2	1289.61	3.4
1438	ALVLEAGTPLPR	42 70 83 97 98 93 87 96 96 98 92 88	86.7	12	618.872	101.218	162402	1235.72	4.3
1439	HHNTAVSC(+57.02)HR	85 83 94 95 98 97 82 72 73 88	86.7	10	609.785	29.864	6320594	1217.55	6.2	Carbamidometil
1440	FFLAGNPEDEFR	85 83 98 99 92 89 61 93 90 96 81 72	86.7	12	721.344	169.223	93668.7	1440.67	4
1441	M(+15.99)VHVMAR	75 85 92 95 88 92 79	86.7	7	430.219	53.3986	502239	858.42	3.4	Oxidation (M)
1442	QS(+57.02)EHPYPR	42 66 97 99 97 96 99 98	86.7	8	535.749	24.298	757689	1069.49	-10.4	Carbamidometil
1443	PSSYVMLYC(+57.02)NK	76 93 95 99 99 96 97 97 77 67 59	86.7	11	681.317	88.1144	98829.4	1360.62	3	Carbamidometil
1444	VAEETFC(+57.02)TTR	38 63 96 100 99 99 98 99 94 81	86.7	10	607.278	72.4658	151115	1212.54	-2	Carbamidometil
1445	MCLTLTVLR	90 96 100 100 93 83 69 82 67	86.7	9	525.304	102.8	158580	1048.58	16
1446	DETLYLAEMEHK	48 91 89 96 99 99 97 99 97 99 70 57	86.7	12	739.845	92.2402		1477.68	-0.7
1447	REETT(+57.02)YTMR	53 96 100 97 79 81 95 92 87	86.7	9	622.279	85.613	1.41562e+06	1242.57	-17.7	Carbamidometil
1448	YMM(+15.99)S(+57.02)M(+15.99)CR	79 88 96 81 92 81 89	86.7	7	505.68	39.0262	2.07047e+06	1009.35	-2.7	Carbamidometil; Oxidation (M)
1449	LYGDGSLM(+15.99)LR	96 97 98 99 94 96 98 78 67 43	86.7	10	570.791	86.2714	4557374	1139.56	2.7	Oxidation (M)
1450	HASLLYALR	86 88 99 99 97 88 55 82 85	86.7	9	522.304	70.8975	116633	1042.59	1.3
1451	AEKNSASHVVLKNDAVR	23 85 64 95 98 98 98 99 99 99 100 99 98 99 82 73 65	86.7	17	919.494	102.639	1.41286e+06	1836.98	-3.7
1452	GLEETYM(+15.99)TVK	31 78 98 99 98 99 99 98 87 80	86.7	10	593.787	64.3574	179394	1185.56	1.3	Oxidation (M)
1453	VDAEAFNVDQKLAR	55 52 85 99 99 99 99 99 94 92 98 94 82 67	86.7	14	788.414	115.349		1574.81	4.7
1454	C(+57.02)KLVC(+57.02)MPR	64 70 95 92 86 91 98 98	86.7	8	532.264	40.7604	5.91852e+06	1062.51	0.3	Carbamidometil
1455	WLFVGVEPR	91 98 100 98 91 81 86 60 75	86.7	9	551.802	104.415	27366304	1101.6	-7.6
1456	HVCT(+57.02)NVLESAFR	38 72 62 90 96 97 98 99 99 99 97 92	86.6	12	716.865	160.16	256890	1431.69	15.6	Carbamidometil
1457	ENGVELYMWR	68 47 92 94 100 98 97 98 90 82	86.6	10	648.808	129.809	3.14482e+06	1295.6	4.3
1458	NGSAMLGLSSR	75 81 96 97 96 98 91 97 93 80 50	86.6	11	546.782	50.9234	606737	1091.54	8.9
1459	LTQKHPM(+15.99)R	78 86 96 97 96 86 96 58	86.6	8	513.778	24.4635	1.75879e+06	1025.54	-2.4	Oxidation (M)
1460	LVGPDGLACM(+15.99)DVK	83 91 97 99 99 98 96 80 88 79 77 62 78	86.6	13	667.329	74.5726	1.82871e+06	1332.64	1.3	Oxidation (M)
1461	M(+15.99)SQEQNEFQLNR	36 71 89 99 95 93 99 94 94 99 86 84	86.6	12	770.347	54.3504	92363.8	1538.68	0.8	Oxidation (M)
1462	LVGPDGLEADAR	87 92 97 95 96 87 95 75 57 87 90 81	86.6	12	606.82	108.89	6.18113e+06	1211.61	8.8
1463	LSEYVALER	56 70 98 96 92 90 94 98 86	86.6	9	540.292	84.4101		1078.57	3.4
1464	YAEQQNECAQLNR	57 58 97 97 98 98 99 72 72 97 99 93 89	86.6	13	783.854	53.1847	1.78593e+06	1565.69	2.6
1465	WQEESMTEEVLK	67 83 99 98 78 80 86 86 94 91 92 85	86.6	12	754.859	37.1195	596260	1507.69	11.8
1466	DGDSLWNLYYK	50 58 86 99 99 87 84 97 99 97 97	86.6	11	687.325	195.819	634130	1372.63	4.6
1467	M(+15.99)EGDKEVLR	78 96 93 98 92 97 66 84 74	86.6	9	546.773	62.6795	102564	1091.53	2.3	Oxidation (M)
1468	QGNLMGEPGQHK(+57.02)	64 56 73 98 99 96 99 85 87 92 97 92	86.6	12	676.826	106.62	32903534	1351.63	5.9	Carbamidometil
1469	WTTNAHSLR	78 97 97 94 96 89 88 84 58	86.6	9	543.281	34.5202	1.67173e+06	1084.54	6.1
1470	S(+57.02)LQEC(+57.02)C(+57.02)NVVK	51 81 94 100 96 93 87 94 88 82	86.6	10	647.302	44.986	1.96703e+06	1292.59	2.8	Carbamidometil
1471	MK(+57.02)VTPHWETPPK(+57.02)	50 78 94 97 88 89 82 96 99 92 88 86	86.6	12	782.9	68.1711	95950.1	1563.79	-1.2	Carbamidometil
1472	GDDSLWNLYYK	34 74 90 98 98 76 91 98 99 98 97	86.6	11	687.327	137.067	503320896	1372.63	6.4
1473	HVEFVESVR	94 97 100 93 89 93 55 75 85	86.6	9	551.291	68.5116		1100.56	5.7
1474	ERVCPPR	92 80 86 92 79 87 88	86.6	7	428.722	67.6538	71442.9	855.438	-10
1475	EDVTVLSPVDK	80 76 91 99 99 99 98 80 86 77 67	86.5	11	601.327	92.6363	2.1343e+06	1200.62	12.6
1476	FFLAGNS(+57.02)APGEFR	90 95 99 98 94 95 64 71 62 73 98 94 92	86.5	13	735.358	160.685	526935	1468.71	-5.4	Carbamidometil
1477	FSQQENEC(+57.02)QLNR	57 56 89 95 97 88 98 88 93 98 91 89	86.5	12	776.845	51.9938		1551.67	1.7	Carbamidometil
1478	SVLEVNPDALYLAK	58 65 94 100 99 98 83 80 92 99 92 92 83 77	86.5	14	766.425	134.42	626094	1530.83	3.8
1479	VQLWPC(+57.02)K	72 81 99 94 82 86 91	86.5	7	465.749	87.2859	204277	929.479	4.7	Carbamidometil
1480	EPVC(+57.02)ELR	96 82 94 86 91 82 74	86.5	7	451.725	46.0448	202305	901.433	2	Carbamidometil
1481	KLLVDENGNSVFDGWR	48 61 95 97 98 99 97 99 99 99 99 100 99 74 55 65	86.5	16	924.963	123.582	13434239	1847.92	-2.4
1482	QLVVNEDGNTVFDGNVR	38 54 96 99 97 99 99 99 97 97 98 100 99 78 83 76 62	86.5	17	938.468	104.723	11362267	1874.91	4.6
1483	LNNPSDSDLFNPR	43 72 95 94 94 95 86 79 92 98 99 91 88	86.5	13	744.858	89.1223	149480	1487.7	1.3
1484	EWTM(+15.99)KESQQT(+57.02)DK	60 57 92 98 98 100 99 96 97 95 79 68	86.5	12	792.342	50.1602	17386.2	1582.69	-14.6	Carbamidometil; Oxidation (M)
1485	EPAEAFNLDEKLVK	84 84 98 99 99 97 82 97 99 100 99 84 62 29	86.5	14	801.931	187.881	63216.9	1601.83	10.8
1486	RM(+15.99)HKAWTAR	73 96 99 98 98 82 86 84 62	86.5	9	586.808	32.7974	488841	1171.6	-2.2	Oxidation (M)
1487	VRLLSC(+57.02)DER	71 78 99 99 93 83 88 99 67	86.5	9	574.294	60.3468	56722	1146.58	-6.8	Carbamidometil
1488	EMKDLTTC(+57.02)LTTTWK	74 53 97 99 99 100 96 90 99 98 85 73 73 74	86.5	14	864.413	91.4899	523582	1726.83	-9.3	Carbamidometil
1489	DDLYNC(+57.02)NTALLVATR	69 79 88 99 97 96 94 97 99 100 93 84 83 69 51	86.5	15	869.917	99.0856	58447.6	1737.84	-8.9	Carbamidometil
1490	M(+15.99)T(+57.02)GKGANEC(+57.02)QLNR	34 68 74 98 91 97 96 99 96 99 99 89 84	86.5	13	776.355	48.5515	1.18244e+06	1550.69	1.7	Carbamidometil; Oxidation (M)
1491	FFLAGNPDEEFR	81 90 99 99 97 93 88 64 90 96 78 65	86.5	12	721.344	182.52		1440.67	4.1
1492	M(+15.99)QLEAGLVEAWNPK	50 52 61 99 99 99 99 100 100 100 98 98 77 80	86.5	14	801.392	115.957	14801950	1600.79	-13.8	Oxidation (M)
1493	S(+57.02)ASSEDGKVLR	50 78 98 95 97 87 71 88 96 97 94	86.5	11	603.32	111.973	343993	1204.6	17.2	Carbamidometil
1494	FPTLYLAECMYK	53 45 84 99 100 99 98 98 97 88 84 93	86.5	12	739.85	88.0275	6347541	1477.7	-8.8
1495	CAVLQAGDAGGVVK	60 63 89 100 99 99 93 93 89 90 86 93 76 81	86.5	14	644.33	195.014	256450	1286.67	-15.8
1496	YLTAVNK	98 98 97 78 63 84 86	86.5	7	404.734	40.4137	430352	807.449	4.6
1497	REETFC(+57.02)TMR	54 92 97 94 94 90 90 90 77	86.5	9	615.27	80.5523	342312	1228.53	-5.4	Carbamidometil
1498	SFESKSSGEDNLLR	34 65 96 98 99 99 95 81 82 87 97 98 95 83	86.5	14	784.89	135.579	826821	1567.75	11.7
1499	EESSQC(+57.02)DVVR	73 75 55 86 96 96 97 99 98 89	86.5	10	604.756	29.9889	72681.2	1207.51	-12.9	Carbamidometil
1500	FENK(+57.02)NM(+15.99)LPDAEK	76 92 95 88 86 89 98 92 92 79 94 57	86.4	12	754.865	69.219	11637777	1507.7	11.2	Carbamidometil; Oxidation (M)
1501	EALLMADPGQHK(+57.02)	72 71 89 97 99 98 98 95 73 69 92 84	86.4	12	683.836	121.551	1.9175e+06	1365.67	-9.8	Carbamidometil
1502	SLKLSACM(+15.99)VVLR	36 75 97 100 99 99 94 95 99 99 97 47	86.4	12	668.389	129.907	7838461	1334.74	17	Oxidation (M)
1503	EDGLLALPDLHK	75 54 40 98 100 100 100 93 97 98 92 91	86.4	12	660.848	117.125	61214292	1319.71	-19.9
1504	KAVVVGLGK	95 91 88 73 75 80 95 89 92	86.4	9	435.794	33.3287	243531	869.57	4.1
1505	QAAATWSAAHQGTTEK	40 76 72 98 99 96 97 97 94 94 94 81 97 88 90 69	86.4	16	829.385	58.2693	305747	1656.79	-18.3
1506	PDEETFC(+57.02)TMR	63 74 99 99 96 95 94 93 82 69	86.4	10	643.274	84.1617	913118	1284.51	16.6	Carbamidometil
1507	LLYQGVVR	66 83 95 77 89 96 96 89	86.4	8	474.289	83.0356	16376.2	946.56	3.9
1508	LKM(+15.99)EYLPEER	63 78 98 99 87 90 92 97 87 74	86.4	10	662.342	58.799	235108	1322.65	11.2	Oxidation (M)
1509	LLAEAFNLDEQLAR	67 74 92 99 98 99 98 99 98 98 82 79 71 56	86.4	14	801.931	195.436	276287	1601.84	4.3
1510	TTTSNGGAGR	94 97 98 96 93 88 78 96 87 37	86.4	10	461.229	35.5136	10886167	920.431	13
1511	YGSFTTTAER	75 59 98 98 95 97 92 95 95 61	86.4	10	566.77	63.5583	55446.8	1131.52	4.6
1512	LMLTM(+15.99)S(+57.02)PR	59 72 98 99 96 91 94 82	86.4	8	511.253	77.2565	1666253	1020.51	-18	Carbamidometil; Oxidation (M)
1513	ENTLDENLAR	71 45 86 97 97 96 86 95 95 94	86.4	10	587.79	52.355	689048	1173.56	3.3
1514	HGNFLEASPNEC(+57.02)K	77 81 93 99 99 99 90 91 81 80 95 74 65	86.4	13	751.841	51.2798	71773.8	1501.66	3.2	Carbamidometil
1515	M(+15.99)TQESK(+57.02)SRGSSR	63 84 96 100 99 97 99 94 92 84 74 56	86.4	12	713.832	32.2773	128799	1425.66	-9.5	Carbamidometil; Oxidation (M)
1516	WEETFC(+57.02)TTR	96 99 98 93 91 90 77 67 67	86.4	9	615.269	70.5908	5755.47	1228.52	4.9	Carbamidometil
1517	KECVGKKKPR	69 95 89 93 93 98 98 95 77 56	86.3	10	586.849	68.5301	32585.9	1171.69	-2.3
1518	QLSEDDKFR	67 82 98 98 68 86 92 96 90	86.3	9	569.28	24.1258	67502.4	1136.55	0.1
1519	HLLGNDDGNVVQLPFAKK	63 96 97 89 93 96 96 80 95 89 94 93 98 98 98 70 68 40	86.3	18	983.026	132.251	87919.3	1964.05	-4.9
1520	TVMYPTVK	58 76 89 96 96 96 94 85	86.3	8	469.749	58.87	1.17515e+06	937.494	-12.5
1521	DNPYYFHAQR	64 81 94 98 98 97 97 93 86 56	86.3	10	655.801	62.4874	94232.6	1309.58	3.3
1522	VVLDVWASDLK(+57.02)	74 93 94 94 94 82 70 93 98 89 67	86.3	11	651.359	50.2056	44849.8	1300.7	1	Carbamidometil
1523	QVDAEALAR	77 86 97 72 86 66 97 99 98	86.3	9	486.76	58.9866	269540	971.504	2.6
1524	ET(+57.02)KQTTLTDK(+57.02)	83 75 97 96 84 86 98 97 78 69	86.3	10	639.827	52.6182	5744.52	1277.65	-5	Carbamidometil
1525	ET(+57.02)KQTTLTDK(+57.02)	83 75 97 96 84 86 98 97 78 69	86.3	10	639.826	52.5565	4972.45	1277.65	-6.3	Carbamidometil
1526	APEETYFTAR	53 72 98 100 98 98 92 88 89 76	86.3	10	592.79	65.0496	7710.24	1183.55	12.1
1527	NMGVALVR	62 82 94 97 98 99 99 60	86.3	8	430.246	42.6639	1.53224e+06	858.475	3.6
1528	QQQNEC(+57.02)QLNR	65 84 97 90 98 89 95 96 78 71	86.3	10	659.305	21.3542	17349.6	1316.59	5.2	Carbamidometil
1529	LSSPATLNSR	82 85 96 97 90 86 92 88 78 67	86.3	10	523.288	44.6508	37769588	1044.56	4.5
1530	RALDVDR	64 61 98 96 95 95 95	86.3	7	422.733	32.361	15982761	843.456	-6.6
1531	HVVELGNFAVSYWK(+57.02)	79 95 99 100 100 96 93 98 96 97 91 56 51 56	86.3	14	853.437	104.966	48927.9	1704.86	-1.4	Carbamidometil
1532	CAVLEANGENLR	68 57 82 99 98 98 98 90 97 93 84 72	86.3	12	644.824	80.3093	40758216	1287.62	6.8
1533	QDVDK(+57.02)YM(+15.99)LK	69 92 97 96 82 82 78 90 91	86.3	9	606.801	34.7611	54722.7	1211.59	1.6	Carbamidometil; Oxidation (M)
1534	ACMGKQNECAQLNR	47 72 83 81 96 98 96 98 82 87 96 98 89 85	86.3	14	783.363	58.1097	1.83126e+06	1564.69	13.4
1535	NK(+57.02)ETYC(+57.02)TM(+15.99)NNK	47 74 99 99 99 97 96 89 95 82 73	86.3	11	738.324	79.3164	123478	1474.62	10.6	Carbamidometil; Oxidation (M)
1536	LGEETYCGTMDLK	51 58 95 100 98 98 93 80 92 99 96 86 77	86.3	13	730.327	96.2261	2052589	1458.64	1.8
1537	K(+57.02)NNQLWSLEADT(+57.02)LR	38 41 83 98 100 99 100 100 100 99 99 89 88 74	86.3	14	901.447	138.346	266055776	1800.91	-18	Carbamidometil
1538	WSLEWT(+57.02)LR	88 95 99 98 85 52 87 86	86.3	8	574.298	104.008		1146.58	-0.4	Carbamidometil
1539	LQDWCM(+15.99)R	94 90 95 86 83 73 83	86.3	7	484.206	64.7254	245987	966.405	-7.4	Oxidation (M)
1540	HLRLTTAR	96 98 85 90 81 74 82 85	86.3	8	484.289	58.9866	48959.6	966.572	-9.1
1541	ALEETYC(+57.02)TVK	71 81 97 99 89 89 87 85 83 82	86.2	10	607.294	63.3585	171846	1212.57	2.4	Carbamidometil
1542	FT(+57.02)KEAMLTS(+57.02)R	80 79 97 99 75 84 96 97 81 75	86.2	10	649.326	58.7285	2377918	1296.65	-10.2	Carbamidometil
1543	EFGTVEK	92 74 87 84 92 97 77	86.2	7	405.207	43.0916	259837	808.397	3.8
1544	HYKTYC(+57.02)TMDLK	36 64 97 99 99 97 94 92 93 92 85	86.2	11	730.329	101.388		1458.66	-13.4	Carbamidometil
1545	VC(+57.02)C(+57.02)ECGDVVR	47 75 96 100 91 79 94 99 98 83	86.2	10	598.754	32.0346	62285.7	1195.48	12.5	Carbamidometil
1546	WWYDDGNVVQLWPC(+57.02)K	56 57 94 99 98 72 84 98 100 98 100 99 83 78 80	86.2	15	983.44	134.808	121100888	1964.89	-11.6	Carbamidometil
1547	CWLLCADMLLPR	50 77 99 100 99 97 97 93 98 99 77 48	86.2	12	717.368	103.739	483267	1432.7	13.4
1548	EEC(+57.02)QC(+57.02)DVLK	64 60 80 94 94 97 97 97 93	86.2	9	590.754	39.7233		1179.49	3.1	Carbamidometil
1549	WEGFGGGNYGGNNR	34 65 94 99 99 93 91 98 99 97 94 84 75 85	86.2	14	742.818	36.8463	1.8626e+06	1483.62	-1.2
1550	NPQLWSLEADGK(+57.02)K(+57.02)	62 80 93 100 99 100 100 100 99 99 80 59 52	86.2	13	800.416	132.056	6.91941e+06	1598.81	7.1	Carbamidometil
1551	WKEETSNWCVLK	66 87 100 98 64 74 88 91 95 95 92 85	86.2	12	761.868	43.5558	31586	1521.73	-4.7
1552	LLAEAM(+15.99)NLDVT(+57.02)LAR	67 65 91 97 96 98 96 92 85 93 91 96 78 61	86.2	14	801.931	191.925		1601.84	1.9	Carbamidometil; Oxidation (M)
1553	SC(+57.02)NKGC(+57.02)FVVDSR	56 60 90 94 77 75 88 99 100 99 98 97	86.2	12	714.808	89.5458	38210680	1427.63	-19.1	Carbamidometil
1554	WALEGLFQQK	88 98 100 99 64 82 87 92 83 70	86.2	10	610.331	144.763	10493622	1218.64	6
1555	HNLNNPSAMDLFNPR	88 94 99 98 98 98 98 94 86 88 97 88 86 44 37	86.2	15	870.41	72.1819	1.1531e+06	1738.82	-8.9
1556	M(+15.99)SLPESLC(+57.02)QR	93 92 98 95 97 84 87 89 74 51	86.1	10	618.793	73.5139	713061	1235.56	6.5	Carbamidometil; Oxidation (M)
1557	GDDSLWNLYYK	37 66 87 98 98 83 90 98 99 96 95	86.1	11	687.325	152.202		1372.63	3.7
1558	NGNEC(+57.02)QLSR	86 92 92 98 81 86 93 78 69	86.1	9	539.246	34.8458	33010.2	1076.47	9.3	Carbamidometil
1559	EPSYAADVAVDLR	81 69 89 95 97 88 81 80 83 94 95 91 76	86.1	13	703.339	101.118	31771.2	1404.69	-17.6
1560	GMSSFSC(+57.02)LSR	53 75 94 97 93 91 87 97 93 80	86.1	10	566.26	56.1448	329024	1130.48	17.8	Carbamidometil
1561	VAEETYC(+57.02)TVK	50 54 97 100 99 97 95 94 89 86	86.1	10	600.285	59.7008	1.3062e+06	1198.55	1.5	Carbamidometil
1562	LLSEAFNVDEKLVR	57 59 94 99 99 98 94 97 98 99 96 88 62 65	86.1	14	816.936	133.965	321066	1631.89	-19.4
1563	SM(+15.99)VAWFDAR	63 82 96 98 76 82 87 99 92	86.1	9	549.746	54.9078	380855	1097.5	-17.3	Oxidation (M)
1564	VQEEC(+57.02)KC(+57.02)DVVR	48 72 99 99 97 96 91 97 86 77 84	86.1	11	711.328	27.2234		1420.64	-1.7	Carbamidometil
1565	RSSCHSNER	76 88 90 79 90 92 77 96 86	86.1	9	538.229	58.5284	15206.8	1074.46	-17
1566	SSCDSPPELKPRK	59 70 87 99 99 97 85 96 97 99 86 71 75	86.1	13	722.367	64.0853	1.00957e+06	1442.72	0.6
1567	NAYTLVK	78 92 87 87 89 79 91	86.1	7	404.733	52.8842	419978	807.449	3.4
1568	TPPK(+57.02)GLR	92 93 84 79 70 95 91	86.1	7	413.247	52.5625	189191	824.487	-8.1	Carbamidometil
1569	AYLETRK	91 91 97 93 74 67 89	86.1	7	440.743	61.8459	3672673	879.481	-10.5
1570	NGQCADK(+57.02)QVR	76 85 89 99 98 71 68 90 92 93	86.1	10	588.28	47.7172	224255	1174.55	-4.7	Carbamidometil
1571	NKYEDELNKR	56 78 99 100 97 97 97 91 79 65	86.1	10	654.832	32.4979	267276	1307.65	1.6
1572	PM(+15.99)C(+57.02)QLNR	44 72 95 97 99 98 97	86.1	7	467.71	20.2809	1.83106e+06	933.416	-11.2	Carbamidometil; Oxidation (M)
1573	REETFACTMR	55 95 100 99 97 70 71 96 94 84	86.1	10	622.279	85.613	1.41562e+06	1242.55	-3.4
1574	WLLMEGM(+15.99)T(+57.02)YK	83 95 99 98 98 81 85 78 69 73	86.1	10	672.826	134.021	690243	1343.63	9.7	Carbamidometil; Oxidation (M)
1575	WCFKSC(+57.02)DEGALQR	59 75 70 92 98 97 97 97 69 87 98 96 83	86.1	13	533.913	19.8799	24190.2	1598.7	13	Carbamidometil
1576	T(+57.02)ESLDANLYYK	51 81 94 97 82 76 75 96 99 98 97	86.1	11	687.327	137.067	503320896	1372.65	-9.1	Carbamidometil
1577	M(+15.99)VATTATR	61 81 94 91 90 86 95 91	86.1	8	433.724	32.361	1.72955e+06	865.433	0	Oxidation (M)
1578	KSAENEFVTLQK	70 86 98 100 98 99 96 98 95 89 44 59	86.1	12	697.372	62.5758	155116	1392.72	3.4
1579	LDAVEPDK	95 96 99 98 98 69 77 56	86.1	8	443.738	26.4094	1632741	885.444	19.9
1580	CSGPGEEM(+15.99)R	71 63 86 98 88 96 96 92 83	86.1	9	491.193	35.5136	123277	980.369	1.6	Oxidation (M)
1581	FDM(+15.99)LKNPQR	59 61 97 100 98 96 79 91 94	86.1	9	582.796	115.957	1.45541e+06	1163.58	2.3	Oxidation (M)
1582	PNQLWSLEADWLK	51 63 91 100 98 99 99 100 98 99 77 78 65	86.1	13	800.413	130.245	655010	1598.81	1.3
1583	K(+57.02)LVTPPSLSM(+15.99)C(+57.02)R	67 90 99 100 97 69 86 97 89 82 78 80	86	12	731.367	72.4163		1460.75	-19.6	Carbamidometil; Oxidation (M)
1584	FSKMTVAR	54 72 90 89 93 95 100 95	86	8	470.252	36.8238		938.501	-12.9
1585	HDQFKC(+57.02)GAVVAEK	90 96 99 99 97 88 69 80 93 98 92 73 43	86	13	744.854	69.219	54320.2	1487.72	-16.8	Carbamidometil
1586	ELLEAC(+57.02)C(+57.02)R	82 71 98 98 74 79 91 96	86	8	525.747	43.8504		1049.46	15.8	Carbamidometil
1587	LGNES(+57.02)MLSR	90 86 90 98 83 88 94 83 63	86	9	532.259	36.2074	174404	1062.51	-8.5	Carbamidometil
1588	HNLPLLQR	93 94 99 87 90 90 76 60	86	8	495.798	58.9351	53824.2	989.577	4
1589	NELLM(+15.99)EGPYHK(+57.02)	51 89 96 99 99 94 64 83 88 91 92	86	11	702.345	101.368	175455	1402.66	14.4	Carbamidometil; Oxidation (M)
1590	M(+15.99)FLAGNVK(+57.02)GEM(+15.99)R	53 78 97 98 93 93 92 87 95 97 70 80	86	12	721.345	166.5	119463	1440.69	-7.4	Carbamidometil; Oxidation (M)
1591	C(+57.02)PLQAMAHGHR	45 68 97 90 93 98 99 94 92 92 79	86	11	639.315	22.5582	5977.25	1276.59	19.3	Carbamidometil
1592	LNC(+57.02)LEANWNLR	64 80 98 100 100 96 92 90 96 79 53	86	11	701.841	85.6956	150248	1401.68	-10.6	Carbamidometil
1593	ET(+57.02)VQADGQKVR	73 71 96 97 99 98 87 83 92 80 71	86	11	644.331	89.712		1286.66	-8	Carbamidometil
1594	MCQQENM(+15.99)SALLNR	44 75 91 96 98 88 95 86 88 96 97 84 79	86	13	777.338	57.9725	58403.5	1552.68	-11.1	Oxidation (M)
1595	KVLYGPDR	79 84 99 92 74 73 95 94	86	8	474.263	31.5604	74800.2	946.524	-12.4
1596	FQM(+15.99)VLQPQR	75 85 91 97 98 95 69 80 84	86	9	581.799	68.3202	235014	1161.6	-11.8	Oxidation (M)
1597	WTSLLMGDC(+57.02)YK	37 63 94 98 95 94 89 95 97 92 90	86	11	687.321	153.997	40759	1372.62	9.3	Carbamidometil
1598	VAEMVM(+15.99)C(+57.02)TTR	39 74 96 96 98 99 97 96 85 79	86	10	607.281	73.7179	149000	1212.53	13.7	Carbamidometil; Oxidation (M)
1599	QSVEADLNVAR	56 80 97 99 97 97 96 93 69 75 85	86	11	601.315	88.4007	1.40175e+06	1200.61	4.2
1600	VLAAGCYK	93 96 99 95 59 74 87 85	86	8	412.722	33.6488	70003.9	823.426	4.6
1601	QNTM(+15.99)M(+15.99)EK	87 89 94 81 78 82 91	86	7	457.192	35.2516	3.26608e+06	912.368	0.8	Oxidation (M)
1602	QSYEQLAEQNRK	53 81 97 100 98 99 98 98 96 84 63 64	86	12	747.373	38.8644	130164	1492.73	3.1
1603	LSLYALR	79 77 99 94 81 79 93	86	7	418.257	100.278	82090.9	834.496	4.7
1604	VVLDVT(+57.02)VSDLK(+57.02)	68 89 98 98 98 78 86 95 98 78 60	86	11	651.359	50.2056	44849.8	1300.72	-15.3	Carbamidometil
1605	K(+57.02)DSDLM(+15.99)NPR	62 88 91 95 95 88 92 79 84	86	9	574.774	77.0515	318307	1147.53	3	Carbamidometil; Oxidation (M)
1606	ELFGLNDTGLHAK	80 69 96 97 99 92 92 80 60 90 92 87 83	86	13	707.873	100.132	998768	1413.73	4.1
1607	LNANSDRPR	84 92 98 87 78 90 71 88 86	86	9	521.764	46.2035	3.89868e+06	1041.53	-17.6
1608	M(+15.99)M(+15.99)LAGNVK(+57.02)GEM(+15.99)R	86 94 98 99 98 95 59 62 66 99 89 86	86	12	721.345	136.026	161279392	1440.65	16.1	Carbamidometil; Oxidation (M)
1609	VSFQGS(+57.02)EK	92 96 99 87 59 78 93 83	86	8	469.734	31.2082		937.451	4	Carbamidometil
1610	LEFGLTCHYK(+57.02)	65 89 93 97 98 96 82 67 88 84	85.9	10	634.317	87.3605	10272441	1266.61	10.3	Carbamidometil
1611	HASLLCDER	85 87 99 98 96 81 65 93 69	85.9	9	522.243	70.9525	29841.3	1042.49	-14.6
1612	YVT(+57.02)DDDGNVVQLWPC(+57.02)K	50 59 62 76 98 98 90 93 99 99 99 100 98 89 82 82	85.9	16	983.44	134.808	121100888	1964.89	-14.6	Carbamidometil
1613	ENLADPSR	77 57 97 99 99 88 94 77	85.9	8	451.224	24.342	20704450	900.43	3.5
1614	EGLLMGM(+15.99)GQGHK(+57.02)	86 70 97 100 100 99 93 62 78 61 93 92	85.9	12	665.807	110.67	86511.5	1329.62	-13.7	Carbamidometil; Oxidation (M)
1615	T(+57.02)NC(+57.02)QC(+57.02)DVLK	58 61 91 93 92 96 98 94 89	85.9	9	597.765	47.7426	5971996	1193.52	-1.6	Carbamidometil
1616	LVGPDGC(+57.02)LVDVK	90 94 98 98 99 76 67 53 70 97 96 93	85.9	12	636.341	103.424	54403144	1270.66	5.9	Carbamidometil
1617	VPEMVAQKLS(+57.02)VAPNK	54 77 97 99 100 100 99 92 95 91 98 94 52 72 70	85.9	15	834.458	101.811	296903	1666.91	-3.1	Carbamidometil
1618	AVLYALR	52 62 98 96 97 99 97	85.9	7	403.252	76.9392	1.34481e+06	804.486	4.3
1619	YVYLAGNQEDEM(+15.99)KK	31 67 92 100 99 96 95 93 96 95 99 90 78 70	85.9	14	852.384	115.957	512445	1702.79	-19.6	Oxidation (M)
1620	VATVSLPR	84 86 99 97 87 85 77 73	85.9	8	421.76	65.8203		841.502	4.5
1621	HT(+57.02)GKAMAHHR	41 68 65 97 99 99 99 99 99 92	85.9	10	601.797	36.6263		1201.59	-7.4	Carbamidometil
1622	RNATWSAAHYTTEK	41 51 97 99 96 98 97 99 96 98 88 84 89 70	85.9	14	818.393	58.1854	214395	1634.78	-5.1
1623	WLFVNPQGR	88 97 99 94 71 62 78 89 93	85.9	9	558.808	117.125	1.72904e+06	1115.59	13.1
1624	EEYKDDGNVVQLWPC(+57.02)K	62 65 53 86 97 98 89 94 97 99 99 100 99 81 78 78	85.9	16	990.45	142.75	4757327	1978.91	-12.3	Carbamidometil
1625	TVSEGM(+15.99)EYVNFK	36 70 97 98 91 99 100 99 99 97 73 70	85.9	12	710.328	97.4908	298940	1418.64	1.2	Oxidation (M)
1626	YLAEDPQK(+57.02)	95 99 99 99 89 51 77 80	85.9	8	510.746	89.7839	2.41484e+06	1019.49	-14.1	Carbamidometil
1627	T(+57.02)LTLLPC(+57.02)DR	62 86 99 100 99 87 74 96 70	85.9	9	573.314	89.3752	251126	1144.59	18.8	Carbamidometil
1628	WWYDDGNVVQLWPM(+15.99)K	37 41 95 98 99 96 97 98 99 98 100 99 85 73 74	85.9	15	976.941	140.91	1.26457e+06	1951.89	-13.3	Oxidation (M)
1629	EEC(+57.02)EDGCVLK	67 68 96 99 89 70 85 97 93 96	85.9	10	591.246	44.2623	3.40156e+06	1180.47	3	Carbamidometil
1630	LVGPDGPM(+15.99)KDVK	84 91 96 98 99 85 51 64 79 96 95 93	85.9	12	636.339	90.0902	1.25854e+06	1270.66	3.2	Oxidation (M)
1631	LYNK(+57.02)NM(+15.99)LPDAEK	84 81 96 95 86 87 98 87 94 78 93 53	85.9	12	754.865	69.219	11637777	1507.73	-12.9	Carbamidometil; Oxidation (M)
1632	HLLEPNGLLLPAYSDRR	76 91 97 100 96 95 92 98 96 92 79 91 92 87 83 48 47	85.9	17	982.531	127.089	1.99081e+06	1963.06	-8
1633	T(+57.02)NC(+57.02)QC(+57.02)DVVR	44 67 88 93 93 97 99 99 92	85.9	9	604.757	33.9736	1.32034e+06	1207.51	-6.5	Carbamidometil
1634	ELAEAFLGQTVK	69 68 96 100 97 82 91 91 96 88 77 75	85.8	12	653.359	117.208	143649	1304.7	4.6
1635	NC(+57.02)FEDELAHALYDK	42 75 95 100 99 96 89 90 89 97 98 87 76 69	85.8	14	862.88	106.62	3.25425e+06	1723.75	-3	Carbamidometil
1636	C(+57.02)SNNVGYSGLDSR	41 61 96 98 99 71 82 90 87 98 99 98 97	85.8	13	714.806	85.9192	1.01308e+06	1427.61	-8.8	Carbamidometil
1637	NM(+15.99)YLAGEDYTEM(+15.99)KK	43 73 96 99 97 95 94 80 90 96 99 83 83 73	85.8	14	862.88	106.62	3.25425e+06	1723.74	1.5	Oxidation (M)
1638	VMAESWYDGK(+57.02)	93 96 99 99 88 85 90 87 55 66	85.8	10	621.786	63.8965	33374.3	1241.54	15.5	Carbamidometil
1639	PSSGLVLTAVPETR	62 74 81 85 98 100 100 100 100 100 74 92 78 60	85.8	14	713.902	99.9364	5.91592e+06	1425.78	5.2
1640	WLETYC(+57.02)TMDLK	45 57 99 94 95 93 96 97 96 90 82	85.8	11	730.327	92.3176	193202	1458.65	-9.1	Carbamidometil
1641	ENLTTC(+57.02)LTTTWK	72 73 98 99 98 96 98 95 85 85 61 71	85.8	12	734.356	68.3202	35496	1466.71	-6.9	Carbamidometil
1642	WTSDMHSLYYK	50 55 86 95 88 93 88 99 99 97 95	85.8	11	715.835	134.251	184551	1429.63	15.6
1643	ESLSWQGDPSHR	70 53 87 98 91 97 97 98 93 94 73 79	85.8	12	699.812	106.109	1.96657e+06	1397.63	-17
1644	FFLAGNEPDEFR	82 82 97 99 92 92 83 44 82 98 91 88	85.8	12	721.345	185.726		1440.67	5.8
1645	KVEETYC(+57.02)TAR	68 84 99 98 95 93 89 88 80 64	85.8	10	628.797	64.1232		1255.59	-6.5	Carbamidometil
1646	YFPFNSSLASR	79 84 87 98 75 77 91 98 97 83 75	85.8	11	644.813	129.798	3.11395e+06	1287.62	-10
1647	ET(+57.02)SLDANLYYK	64 43 93 97 82 82 90 98 99 98 97	85.8	11	687.327	137.067	503320896	1372.65	-9.1	Carbamidometil
1648	S(+57.02)LSWQGDC(+57.02)FR	50 82 98 96 94 92 98 92 74 82	85.8	10	656.793	89.0127	237383	1311.57	3.5	Carbamidometil
1649	ATDSLWNLYYK	49 52 78 99 98 80 93 99 100 98 98	85.8	11	687.328	147.489		1372.67	-18.8
1650	K(+57.02)QETYC(+57.02)TMDLK	36 40 99 99 99 93 98 98 97 90 92	85.8	11	737.335	108.562	3598075	1472.66	-5.4	Carbamidometil
1651	VKDACPLAR	74 76 96 92 95 85 97 98 58	85.8	9	486.76	58.9866	269540	971.522	-16.6
1652	M(+15.99)FNVNQYVDRFK	78 89 85 96 88 85 89 97 98 92 71 60	85.8	12	788.87	97.1615	974250	1575.75	-16.3	Oxidation (M)
1653	ET(+57.02)SLDANLYYK	77 56 92 97 84 70 83 94 99 96 96	85.7	11	687.327	150.989		1372.65	-8.7	Carbamidometil
1654	TNLQNETAAFAWK(+57.02)	47 49 94 98 98 100 99 99 99 99 97 77 59	85.7	13	775.885	85.613	522136	1549.75	2.3	Carbamidometil
1655	C(+57.02)KLVGCMPR	63 68 88 93 81 88 95 98 99	85.7	9	532.264	40.7604	5.91852e+06	1062.51	0.3	Carbamidometil
1656	WLLMGEGAS(+57.02)FK(+57.02)	80 98 99 97 92 99 94 61 75 60 88	85.7	11	676.828	112.346		1351.66	-13.8	Carbamidometil
1657	MYLAGNANVGEM(+15.99)R	60 60 99 99 99 98 98 86 75 77 98 88 77	85.7	13	721.343	195.769	306891	1440.65	16.1	Oxidation (M)
1658	WKEM(+15.99)RNC(+57.02)DVLK	58 87 98 87 80 66 84 98 98 95 92	85.7	11	747.852	34.6429	22354.5	1493.71	-14.6	Carbamidometil; Oxidation (M)
1659	VEALAALEAR	48 90 82 94 95 91 96 99 95 68	85.7	10	521.798	64.6858		1041.58	-0.9
1660	EEEGLLSK	85 93 98 51 86 92 90 90	85.7	8	452.744	70.0756		903.455	19.6
1661	LVGPAYTEVDAR	84 90 93 76 92 90 85 86 82 88 86 78	85.7	12	645.827	108.49	795196	1289.66	-17.6
1662	ALEEANADLEVK	44 56 97 100 99 97 96 96 97 98 81 69	85.7	12	651.334	69.7935	156601	1300.65	2.6
1663	FSQQQNEM(+15.99)QLNR	35 34 89 97 98 99 100 99 99 99 92 87	85.7	12	769.858	50.7354	313296	1537.69	4.3	Oxidation (M)
1664	YAQGAEDECGQLNR	46 53 94 93 98 100 99 99 88 84 95 97 70 84	85.7	14	777.337	55.2652	1.29955e+06	1552.66	1.6
1665	LSAAAGVAPTR	73 84 94 98 95 80 90 90 72 91 76	85.7	11	507.293	68.7137	216430	1012.57	4.2
1666	DELTM(+15.99)GSLR	55 90 98 99 98 91 79 92 70	85.7	9	519.25	67.6032	29931.6	1036.49	-0.4	Oxidation (M)
1667	T(+57.02)DM(+15.99)ESKSSGPFNLLR	40 70 85 99 99 99 99 98 95 67 84 90 93 92 76	85.7	15	877.933	162.761	104920	1753.83	12.3	Carbamidometil; Oxidation (M)
1668	ENFQCGVGVVAMR	73 53 97 96 96 93 97 92 97 99 89 75 58	85.7	13	705.336	105.873	529982	1408.66	-0.8
1669	SLQLSASHVVLQDDAVR	34 66 63 97 98 98 99 99 98 97 99 97 98 98 82 73 61	85.7	17	919.494	102.639	1.41286e+06	1836.97	2.5
1670	LVGPDGLS(+57.02)FDAR	84 91 96 98 98 90 93 83 88 93 61 54	85.7	12	652.324	195.858	69047.3	1302.66	-17.4	Carbamidometil
1671	DK(+57.02)CAWLPTKSWKVPR	58 62 66 96 97 100 97 96 92 86 93 96 92 71 83	85.7	15	936.498	116.159	3.1407e+06	1870.99	-3.4	Carbamidometil
1672	ET(+57.02)SLDANLYYK	63 40 93 98 83 82 91 99 99 97 98	85.7	11	687.327	137.067	503320896	1372.65	-9.1	Carbamidometil
1673	TLDNDLM(+15.99)LLK	74 91 96 91 93 94 81 86 81 69	85.7	10	596.32	103.892	180781	1190.62	2.6	Oxidation (M)
1674	M(+15.99)MQELM(+15.99)NTK	69 67 97 100 99 97 84 83 75	85.7	9	579.262	43.5558	191667	1156.49	14.9	Oxidation (M)
1675	K(+57.02)WTCSNCR	84 94 77 83 92 76 93 86	85.7	8	527.726	70.6525	36166.9	1053.45	-11	Carbamidometil
1676	RQDLM(+15.99)GSR	55 86 95 97 87 78 97 90	85.7	8	489.738	95.2416	963404	977.471	-9.3	Oxidation (M)
1677	LLAEAFNLWS(+57.02)LAR	82 93 90 99 98 99 89 91 74 79 90 73 56	85.7	13	780.925	194.648		1559.85	-6.8	Carbamidometil
1678	QC(+57.02)C(+57.02)DFM(+15.99)K	57 72 91 97 97 90 95	85.7	7	502.686	22.7993	1.48433e+06	1003.36	1.5	Carbamidometil; Oxidation (M)
1679	LVGPDGPDFQVK	84 90 96 98 99 96 88 82 73 72 78 72	85.6	12	636.339	108.002		1270.66	5.8
1680	VKEEACQACDVVR	67 77 98 98 72 82 84 80 77 97 97 94 89	85.6	13	725.346	31.2016	29532.7	1448.68	1.3
1681	PEEMT(+57.02)KC(+57.02)DVVR	67 89 95 87 91 97 93 95 96 68 64	85.6	11	710.824	27.1106		1419.65	-11.3	Carbamidometil
1682	CPLTVTSQER	76 72 98 99 98 97 91 84 89 52	85.6	10	567.278	89.0688	260379	1132.55	-12.4
1683	NQLDNYPR	53 72 99 97 92 96 92 84	85.6	8	510.25	43.3797	89615.7	1018.48	2.7
1684	CHC(+57.02)QC(+57.02)DVLK	49 54 89 96 96 98 98 97 94	85.6	9	581.748	62.0118	971880	1161.47	7.7	Carbamidometil
1685	QLVVLYLK	65 78 99 99 98 95 87 65	85.6	8	488.317	122.836	68341.6	974.616	2.7
1686	LVGPNGMAAVDVK	87 90 96 89 96 61 70 70 72 94 99 97 95	85.6	13	635.848	94.0237	126738184	1269.67	4.8
1687	K(+57.02)K(+57.02)T(+57.02)QGVTAMTC(+57.02)LPR	33 87 79 84 88 96 97 97 92 97 96 94 87 72	85.6	14	587.969	74.994	278334	1760.9	-9.9	Carbamidometil
1688	PKNPYVLK	87 95 97 89 74 80 99 65	85.6	8	479.792	150.814	330656	957.565	4.7
1689	RSVGQETFR	81 94 90 80 84 91 69 85 96	85.6	9	540.291	75.2507	25806340	1078.55	14.3
1690	PESNAKR	57 94 95 97 95 91 71	85.6	7	401.211	27.8321	74326.9	800.414	-9.5
1691	LTETVLSADPR	56 68 97 99 99 98 97 79 84 80 85	85.6	11	601.327	92.6363	2.1343e+06	1200.63	3.2
1692	RFDYHPER	61 85 93 84 93 75 98 97	85.6	8	560.278	64.4296	5333553	1118.53	14.5
1693	FMQELM(+15.99)T(+57.02)K(+57.02)	49 69 97 100 99 96 87 88	85.6	8	579.263	42.4138	128422	1156.53	-12.8	Carbamidometil; Oxidation (M)
1694	K(+57.02)DLHLAKDHK	66 80 99 99 99 98 79 79 73 85	85.6	10	631.352	113.249	7.71751e+06	1260.69	-3.5	Carbamidometil
1695	FNYLAGNQDEEM(+15.99)KK	64 64 96 99 99 98 94 89 60 89 96 85 79 85	85.6	14	851.893	101.505	225061	1701.77	2.4	Oxidation (M)
1696	WSLEEGT(+57.02)LR	92 98 98 98 98 81 67 68 69	85.5	9	574.293	138.293	177804	1146.57	4.4	Carbamidometil
1697	SHNLLPLQR	73 85 98 100 95 72 86 91 71	85.5	9	539.313	59.312	3.16616e+06	1076.61	1.4
1698	WQTTLPSEK	83 92 76 78 99 85 86 94 78	85.5	9	545.282	36.8647	533216	1088.55	-0.1
1699	M(+15.99)T(+57.02)PEAGLVEAWNPK	39 66 74 99 99 98 99 99 100 99 98 98 70 61	85.5	14	808.395	116.875	3.03867e+06	1614.77	3.1	Carbamidometil; Oxidation (M)
1700	EYEEDDELAVQEEK	71 73 90 99 98 95 92 83 89 88 91 84 85 58	85.5	14	863.371	115.962	31291.5	1724.73	0.2
1701	T(+57.02)FDNYER	70 82 80 90 87 99 92	85.5	7	501.219	26.4094	10467.6	1000.42	-1.2	Carbamidometil
1702	EDLLMEGMEPPK	84 68 92 97 97 92 63 95 98 88 68 85	85.5	12	694.813	112.146	147192	1387.64	-18.4
1703	AVEETYC(+57.02)TVK	48 69 99 100 100 98 96 90 68 88	85.5	10	600.285	59.7008	1.3062e+06	1198.55	1.5	Carbamidometil
1704	SSKNLEDEHSK(+57.02)	87 96 95 95 97 98 97 99 61 50 67	85.5	11	665.823	32.5046	25804.6	1329.62	11	Carbamidometil
1705	WYEYVGTCR	69 94 99 99 98 91 91 75 53	85.5	9	588.768	68.397	471544	1175.51	12.2
1706	NHELSLTTGNANR	55 82 99 100 99 98 94 97 61 84 86 80 76	85.5	13	713.857	43.7572	80335.6	1425.7	2.2
1707	SQMEQENK(+57.02)	59 67 98 100 96 97 85 82	85.5	8	525.731	23.9581	413236	1049.44	2.5	Carbamidometil
1708	LLSEAM(+15.99)DVDEKLVR	45 46 75 98 98 99 99 98 97 99 97 93 81 71	85.5	14	817.43	146.911	620158	1632.84	4.1	Oxidation (M)
1709	WC(+57.02)VTVLSALVR	58 81 97 99 97 96 90 70 94 84 73	85.5	11	652.367	70.4688	134457	1302.71	5.1	Carbamidometil
1710	LLMWTVEPR	97 98 96 96 96 84 73 56 75	85.5	9	572.805	106.697	68913504	1143.61	-13.1
1711	LDAMAHDAAK	86 92 94 94 94 92 88 76 76 63	85.5	10	521.76	42.6971	1.57302e+06	1041.49	12.7
1712	VALLPQYVDPK(+57.02)	62 67 95 100 95 89 93 96 98 75 70	85.5	11	650.374	120.526	53753740	1298.72	7.3	Carbamidometil
1713	T(+57.02)FFGNYKPR	66 91 99 98 92 83 88 77 74	85.5	9	593.805	70.6525	19034.3	1185.59	2.6	Carbamidometil
1714	LLAEAFVGADEQLAR	72 93 90 99 99 99 92 86 95 93 98 85 90 53 37	85.5	15	801.931	185.528		1601.84	4.4
1715	LPLQDVYK	89 85 97 78 80 85 87 83	85.4	8	488.281	85.6956	71401.9	974.544	3.3
1716	VFSPEELSAMVTLK	70 91 99 94 98 99 99 91 89 98 96 78 56 38	85.4	14	775.916	162.582	302818	1549.81	7.3
1717	VGATVVVVCK	58 61 89 92 92 96 98 99 86 84	85.4	10	487.782	52.5286	155365	973.563	-13.7
1718	K(+57.02)NNQLWSLEADT(+57.02)LR	39 40 79 97 100 99 100 100 100 99 99 85 88 71	85.4	14	901.447	138.346	266055776	1800.91	-18	Carbamidometil
1719	WLETYACTMDLK	52 64 97 98 98 92 93 97 97 91 88 58	85.4	12	737.336	98.8774	321952	1472.67	-7.2
1720	VKEETYACTMDLK	61 85 99 100 99 90 74 80 75 89 96 86 77	85.4	13	765.848	101.88	297541	1529.71	-19.3
1721	EEC(+57.02)QCGDVVR	70 85 85 89 84 72 97 96 99 77	85.4	10	597.748	23.9581	8856.68	1193.48	1.2	Carbamidometil
1722	WTLLLEGEK(+57.02)	86 97 99 100 99 99 50 92 48	85.4	9	573.307	71.609	40043	1144.61	-12.2	Carbamidometil
1723	ENM(+15.99)ECKGVAVVR	64 67 95 93 75 86 87 96 99 99 91 75	85.4	12	675.83	88.692	803546	1349.64	1.3	Oxidation (M)
1724	TLLEEGESR	83 91 99 99 93 79 93 77 55	85.4	9	517.263	44.1502	2.04743e+06	1032.51	3
1725	LYGDGSLKCK(+57.02)	88 92 97 99 88 96 97 85 59 53	85.4	10	570.791	86.2714	4557374	1139.56	2.7	Carbamidometil
1726	TESLYLGGMEHGLK	52 81 92 93 99 100 95 88 83 90 91 71 86 75	85.4	14	767.885	92.4569	203739	1533.75	3.2
1727	FVDNYCNPVDDK	89 95 96 95 96 86 83 43 68 88 95 92	85.4	12	714.806	87.3874	814907	1427.6	-3
1728	LLAEAFNLDEQLAR	68 79 84 96 97 98 95 98 97 97 84 80 70 53	85.4	14	801.93	168.501	47823.3	1601.84	2.4
1729	NLFSGLDER	60 82 98 97 67 89 96 97 83	85.4	9	525.767	103.282	65850512	1049.51	4.5
1730	PESYAAEGVVDLR	35 69 70 97 99 95 95 81 94 99 98 93 85	85.4	13	703.361	100.556	126608	1404.69	13.7
1731	LLAEAFNLDEQLAR	56 61 93 98 97 99 90 95 97 99 83 86 78 64	85.4	14	801.932	189.606		1601.84	5
1732	ENSAFVNTR	84 66 91 98 99 99 86 80 65	85.4	9	519.256	34.5202	250768	1036.49	3.2
1733	EEAVQDLSR	80 91 91 86 74 78 92 91 86	85.4	9	523.761	36.5533	70302	1045.5	2.8
1734	QCNGDVGPR	67 67 94 84 78 94 88 98 98	85.4	9	473.216	64.7254	911673	944.413	5
1735	FHNLC(+57.02)LKADGQNLR	47 50 82 96 98 100 100 99 98 91 95 89 87 65	85.4	14	843.425	102.8	562274	1684.85	-6.6	Carbamidometil
1736	SLLFPCMSR	78 87 100 99 82 87 96 78 63	85.4	9	527.271	105.568	15181786	1052.51	12.1
1737	EM(+15.99)M(+15.99)GLSNLR	90 87 98 70 67 69 94 99 94	85.4	9	541.752	36.6367		1081.49	-0.8	Oxidation (M)
1738	M(+15.99)QETT(+57.02)QM(+15.99)K(+57.02)K	58 78 100 99 95 95 96 70 77	85.4	9	635.791	27.35	380406	1269.57	-1	Carbamidometil; Oxidation (M)
1739	WPLPSS(+57.02)R	99 99 98 81 78 66 77	85.4	7	450.248	31.4575	342394	898.466	16.6	Carbamidometil
1740	SM(+15.99)VAS(+57.02)NSCAR	61 69 96 99 94 91 78 78 95 93	85.4	10	549.746	54.9078	380855	1097.46	16.4	Carbamidometil; Oxidation (M)
1741	WLVMYM(+15.99)TFDLK	45 77 98 99 99 97 94 80 89 86 75	85.4	11	731.86	84.5817	383337	1461.7	0.6	Oxidation (M)
1742	LSSAGHVVLR	77 88 95 96 83 97 97 97 82 42	85.3	10	519.807	36.8463	179920	1037.6	0.6
1743	T(+57.02)SDHDER	59 75 84 91 92 100 97	85.3	7	458.692	24.1258	5218.64	915.368	0.2	Carbamidometil
1744	RVSM(+15.99)QQQSVGC(+57.02)QLNR	55 90 93 80 86 97 97 96 86 80 96 95 90 78 61	85.3	15	903.941	46.6508	384120	1805.86	2.2	Carbamidometil; Oxidation (M)
1745	QTPYYM(+15.99)HAQR	64 70 96 98 95 95 95 95 87 58	85.3	10	655.801	62.4874	94232.6	1309.59	0.8	Oxidation (M)
1746	AMTSTAALR	53 69 82 96 97 95 84 95 96	85.3	9	461.244	36.5533	364516	920.475	-1.6
1747	EC(+57.02)CHEER	76 56 77 94 98 99 97	85.3	7	481.674	32.361	72542.4	961.338	-4	Carbamidometil
1748	LLSC(+57.02)EER	98 94 91 58 84 95 79	85.3	7	453.722	33.508	519981	905.428	2.8	Carbamidometil
1749	AVPVEVLADAFR	46 49 65 94 99 99 100 99 95 94 95 90	85.3	12	643.862	132.794	926418	1285.7	4.8
1750	WLLM(+15.99)SDPYHK(+57.02)	58 84 99 99 77 74 88 95 92 87	85.3	10	681.831	63.8965	205661	1361.64	3.2	Carbamidometil; Oxidation (M)
1751	CWLLFDACLLPR	59 83 98 99 98 97 95 86 95 96 69 48	85.3	12	725.368	70.6525	35269.1	1448.73	-6.5
1752	SHNLLPLQR	67 82 98 100 98 84 85 87 67	85.3	9	539.313	59.312	3.16616e+06	1076.61	1.4
1753	NDGYLTFDR	55 69 94 98 88 77 93 97 97	85.3	9	550.756	89.2474	613137	1099.49	2.9
1754	ENVTTMCC(+57.02)SR	87 75 99 100 99 87 61 89 90 66	85.3	10	600.736	82.2701	260298	1199.47	-13	Carbamidometil
1755	EPAEAFNLDEKLVK	79 76 95 99 99 99 89 96 96 95 88 76 82 27	85.3	14	801.93	168.501	47823.3	1601.83	9.5
1756	SMPEELHR	92 92 95 99 98 68 74 64	85.3	8	499.737	52.0922	5.79004e+06	997.465	-6.6
1757	RAEEC(+57.02)QC(+57.02)DVVR	29 66 99 100 96 95 96 97 96 82 82	85.3	11	711.33	27.1724		1420.62	18.5	Carbamidometil
1758	M(+15.99)EGDGSLRARR	79 97 96 99 78 87 98 92 87 49 76	85.3	11	632.303	61.1919	250295	1262.62	-18.1	Oxidation (M)
1759	CALLEADTLTPR	66 75 94 99 100 99 98 89 83 85 72 64	85.3	12	651.829	82.2241	4.16777e+06	1301.66	-16.7
1760	NNLPAHVM(+15.99)K	56 59 88 91 94 93 96 96 93	85.3	9	520.265	36.6047	17434.6	1038.53	-12.4	Oxidation (M)
1761	LTTGKSFR	96 97 93 77 88 77 74 80	85.3	8	455.257	40.8307	49981.8	908.508	-9.9
1762	FSQKQNECAQLNR	44 66 88 93 87 92 99 93 93 96 98 85 72	85.3	13	783.365	47.9619		1564.74	-16.5
1763	FQEQNEC(+57.02)QLNR	65 66 97 89 93 99 95 93 93 78 70	85.3	11	733.33	43.734	57338.8	1464.64	2.1	Carbamidometil
1764	FT(+57.02)KQSDLTDK(+57.02)	70 80 96 96 85 84 98 97 78 69	85.3	10	648.833	50.7622	138255	1295.64	12.1	Carbamidometil
1765	MLYVVKLK(+57.02)	71 88 95 98 97 96 78 59	85.3	8	525.82	36.8145	37179.2	1049.63	-5.3	Carbamidometil
1766	CT(+57.02)YLAGNKM(+15.99)PEM(+15.99)KK	47 59 97 100 100 99 93 89 66 73 99 91 87 95	85.3	14	851.893	101.505	225061	1701.79	-10.6	Carbamidometil; Oxidation (M)
1767	SPSSYVMLYNCK(+57.02)	60 76 90 99 99 99 98 99 99 86 75 42	85.3	12	724.833	92.5147	2438383	1447.65	3.3	Carbamidometil
1768	TLNDNKKR	77 92 95 96 91 86 86 59	85.3	8	494.776	32.0739	11552	987.546	-8.8
1769	RNSYGDLR	66 91 92 88 77 82 97 89	85.3	8	490.745	43.9485	404449	979.484	-8.8
1770	KC(+57.02)LVC(+57.02)MPR	54 57 94 92 95 96 95 98	85.2	8	532.264	40.7604	5.91852e+06	1062.51	0.3	Carbamidometil
1771	NVEETFC(+57.02)TMR	63 69 99 100 99 99 97 96 71 58	85.2	10	643.78	84.1617	775406	1285.54	2	Carbamidometil
1772	WLLMWPWNK(+57.02)	72 94 91 98 95 72 72 83 90	85.2	9	444.227	115.876		1329.67	-7.7	Carbamidometil
1773	GDDSLDANLYYK	30 59 83 96 96 91 87 92 99 99 96 94	85.2	12	687.326	133.407	799203	1372.61	16.8
1774	QDLLMELCTHK(+57.02)	64 72 99 100 99 91 74 66 86 95 92	85.2	11	694.348	112.83	3.02966e+06	1386.66	13.1	Carbamidometil
1775	EALLMADAQPTK(+57.02)	83 82 97 100 99 87 85 88 84 72 65 80	85.2	12	672.842	120.98		1343.68	-3.9	Carbamidometil
1776	T(+57.02)PAKWEYVR	70 84 95 94 81 96 77 91 78	85.2	9	603.811	29.7657	22455.2	1205.62	-9.9	Carbamidometil
1777	GHNLNNPSDSDLELSK(+57.02)	42 90 92 99 96 98 95 96 98 93 97 98 98 56 68 49	85.2	16	898.925	80.6393	71294.8	1795.83	0.6	Carbamidometil
1778	EK(+57.02)VQLWSLEADNQK(+57.02)	77 78 78 96 99 97 99 99 100 99 97 43 70 62	85.2	14	901.444	190.937	311716	1800.9	-15.1	Carbamidometil
1779	QENKLWLSEADT(+57.02)LR	49 77 80 95 99 98 99 98 100 99 99 63 66 69	85.2	14	880.44	146.3	2636832	1758.89	-14.3	Carbamidometil
1780	QLSEAT(+57.02)QFR	68 93 99 98 67 66 90 95 91	85.2	9	568.789	24.4635	1.08572e+06	1135.56	0.8	Carbamidometil
1781	FFDVNEYVNRM(+15.99)K	86 94 93 90 85 98 95 94 92 82 59 54	85.2	12	789.372	92.1995	409616	1576.73	-2.9	Oxidation (M)
1782	KDLDS(+57.02)NKER	85 94 99 99 81 79 67 93 70	85.2	9	581.294	43.3705	75921.8	1160.58	-4.3	Carbamidometil
1783	GLAVLSSSEKR	39 88 99 99 100 99 98 91 99 76 50	85.2	11	573.824	58.5254	122677	1145.64	-6.7
1784	KPPGVDEADKAR	95 96 97 85 68 78 88 83 95 88 82 67	85.2	12	641.843	36.6047	88425.6	1281.67	2.9
1785	M(+15.99)CALRLLSR	95 97 98 94 56 70 83 84 89	85.1	9	539.787	35.2516	605615	1077.58	-17.9	Oxidation (M)
1786	WLLMWPWNK(+57.02)	73 96 97 98 96 63 64 86 93	85.1	9	444.228	113.705		1329.67	-4.7	Carbamidometil
1787	VLTAVPESTR	71 90 98 99 99 90 93 81 76 55	85.1	10	536.805	51.7008	896724	1071.59	2.9
1788	KEDMTGQTM(+15.99)NDVGR	34 90 91 96 99 91 90 97 94 97 98 97 56 62	85.1	14	799.352	79.9441	25338.5	1596.69	1.3	Oxidation (M)
1789	RTSNPALM(+15.99)KK	58 87 97 94 83 82 96 91 82 81	85.1	10	581.318	68.4902		1160.63	-9.7	Oxidation (M)
1790	LGDLGTLK	96 93 98 94 51 86 85 78	85.1	8	408.746	70.7741	108472	815.475	3.6
1791	M(+15.99)MQELM(+15.99)K(+57.02)R	65 68 96 100 99 96 89 69	85.1	8	578.272	61.8082	241361	1154.52	4.5	Carbamidometil; Oxidation (M)
1792	C(+57.02)LNEPLK	78 97 94 98 61 72 95	85.1	7	437.231	35.3542	40023.1	872.443	4.5	Carbamidometil
1793	QVC(+57.02)LQWDANLR	43 72 95 98 98 95 91 92 96 88 67	85.1	11	701.841	85.6956	150248	1401.68	-10.6	Carbamidometil
1794	LENEQLTYR	56 87 95 99 66 78 97 96 91	85.1	9	583.3	58.656	2.95693e+06	1164.58	6.5
1795	T(+57.02)VAVQVESR	86 97 98 96 80 86 96 74 54	85.1	9	523.281	36.7196	59529.4	1044.56	-8.1	Carbamidometil
1796	T(+57.02)MGDNPSMADLK(+57.02)S(+57.02)K(+57.02)	47 53 79 96 99 98 96 86 82 96 99 97 83 81	85.1	14	861.898	98.6592	147660	1721.77	5.9	Carbamidometil
1797	QQHQQSLLVGQQQPR	40 42 88 96 98 99 98 99 99 92 89 90 87 81 77	85.1	15	887.967	80.1547	148296	1773.92	-2.7
1798	M(+15.99)TT(+57.02)K(+57.02)M(+15.99)R	81 80 82 83 90 95	85.1	6	457.211	64.1513	159404	912.416	-9.8	Carbamidometil; Oxidation (M)
1799	LVGPDGPAFGDVK	89 92 95 98 99 95 87 66 56 53 93 93 89	85.1	13	636.337	107.49		1270.66	3.5
1800	ALATEANR	64 86 94 97 94 71 89 87	85.1	8	423.229	44.6768	427081	844.44	2.9
1801	K(+57.02)DVVALQTFR	62 95 98 97 92 93 88 84 66 74	85.1	10	617.351	70.5894	35834.2	1232.69	0.3	Carbamidometil
1802	M(+15.99)DVTAWWPER	80 92 99 99 99 72 73 82 89 66	85.1	10	653.797	67.2558		1305.58	-1.6	Oxidation (M)
1803	VMLYNC(+57.02)K	91 91 97 92 64 81 79	85.1	7	464.228	43.5284	7.67559e+06	926.435	5.8	Carbamidometil
1804	MEC(+57.02)QLNR	53 79 88 90 95 93 97	85.1	7	475.705	28.7466	704372	949.411	-16.9	Carbamidometil
1805	LLAEAFNLNTDLAR	82 93 94 99 96 99 90 88 84 90 77 83 61 54	85.1	14	780.926	196.993		1559.83	4.8
1806	EPSLTFMVK(+57.02)	70 71 78 95 96 95 91 92 77	85.1	9	554.793	116.925	175678	1107.56	6.6	Carbamidometil
1807	QMVDC(+57.02)QEPR	52 78 98 99 96 95 85 87 76	85.1	9	581.748	35.8373	859928	1161.49	-7.3	Carbamidometil
1808	NWMEWPYHK(+57.02)	59 62 87 96 93 97 94 92 86	85.1	9	674.288	100.98	130485	1346.59	-19.4	Carbamidometil
1809	WLVSAPAGAPHSK	85 95 98 99 99 70 61 58 84 94 89 89 86	85.1	13	660.848	63.8965	583415	1319.7	-13.4
1810	PTLNSYLK	94 98 98 88 87 73 84 58	85	8	468.264	72.3577	81061.8	934.512	0.9
1811	NPSTEELADR	79 91 96 98 98 97 89 68 69 65	85	10	566.261	59.1181		1130.52	-12.2
1812	C(+57.02)MWYLGDLT(+57.02)LK	47 73 98 100 100 97 99 97 82 78 65	85	11	728.859	159.677	2674806	1455.69	9.7	Carbamidometil
1813	CALLQADK(+57.02)PTK(+57.02)	60 82 96 100 99 99 99 97 67 74 61	85	11	651.339	73.415	30581376	1300.68	-12.9	Carbamidometil
1814	M(+15.99)FLAGNAVNGEM(+15.99)R	64 83 99 99 98 98 99 87 66 60 96 84 72	85	13	721.343	195.769	306891	1440.65	16.1	Oxidation (M)
1815	QSYEQLAEQNRK	61 84 97 100 97 97 96 98 96 81 53 61	85	12	747.373	38.8644	130164	1492.73	3.1
1816	KLQCPMDFR	76 94 93 80 62 68 97 99 96	85	9	569.28	27.1056	269524	1136.55	-0.7
1817	RHAKHDER	76 69 70 82 91 97 99 96	85	8	524.77	24.4635	305584	1047.53	-7.3
1818	S(+57.02)MEQNMTGQLNR	55 64 100 97 97 94 83 72 92 95 87 84	85	12	733.33	43.734	57338.8	1464.64	-0.2	Carbamidometil
1819	EMDLVLAHGLDSR	82 64 83 97 91 85 80 81 87 98 91 78 87	85	13	728.367	91.4937	24931.8	1454.72	0.2

## Sheet: S3
#	Top	Accession	Specie	#Unique	Description	Average Mass	Annotation GO Count	Annotation GO, Category, ID, Term	Annotation GO, Category, ID, Term	Annotation GO, Category, ID, Term	Annotation GO, Category, ID, Term	Annotation GO, Category, ID, Term	Annotation GO, Category, ID, Term	Annotation GO, Category, ID, Term	Annotation GO, Category, ID, Term	Annotation GO, Category, ID, Term	Annotation GO, Category, ID, Term	Annotation GO, Category, ID, Term	Annotation GO, Category, ID, Term	Annotation GO, Category, ID, Term	Annotation GO, Category, ID, Term	Annotation GO, Category, ID, Term	Annotation GO, Category, ID, Term
1	true	A0A067K2P3	Jatropha curcas	10	Cupin type-1 domain-containing protein	54585.2	1	Molecular Function,GO:0045735,nutrient reservoir activity
2	true	B9SF35	Ricinus communis	6	Legumin A, putative	53489.7	1	Molecular Function,GO:0045735,nutrient reservoir activity
3	true	B9T5E7	Ricinus communis	5	Glutelin type-A 3, putative	55970.4	2	Cellular Component,GO:0005783,endoplasmic reticulum	Molecular Function,GO:0045735,nutrient reservoir activity
4	false	Q9M4Q7	Ricinus communis	3	Seed storage protein (Fragment)	40099.6	2	Cellular Component,GO:0005783,endoplasmic reticulum	Molecular Function,GO:0045735,nutrient reservoir activity
5	true	A0A2C9UPV6	Manihot esculenta	6	Cupin type-1 domain-containing protein	53821.2	1	Molecular Function,GO:0045735,nutrient reservoir activity
6	true	A0A2C9UTB0	Manihot esculenta	4	Cupin type-1 domain-containing protein	53609.4	1	Molecular Function,GO:0045735,nutrient reservoir activity
7	false	A0A2C9UUQ2	Manihot esculenta	2	Cupin type-1 domain-containing protein	53669.6	1	Molecular Function,GO:0045735,nutrient reservoir activity
8	true	B9T1B8	Ricinus communis	2	Legumin A, putative	51163.5	1	Molecular Function,GO:0045735,nutrient reservoir activity
9	true	B9RBC9	Ricinus communis	5	Structural constituent of cell wall, putative	28401.7	1	Cellular Component,GO:0071944,cell periphery
10	false	A0A6A6LPE4	Hevea brasiliensis	2	Uncharacterized protein	31749.5	1	Cellular Component,GO:0071944,cell periphery
11	true	R4I518	Vernicia fordii	4	Legumin B (Fragment)	46572.4	1	Molecular Function,GO:0045735,nutrient reservoir activity
12	true	A0A6A6LLV6	Hevea brasiliensis	4	Uncharacterized protein	71856.4	9	Molecular Function,GO:0005524,ATP binding	Cellular Component,GO:0005737,cytoplasm	Biological Process,GO:0006950,response to stress	Molecular Function,GO:0016887,ATP hydrolysis activity	Molecular Function,GO:0031072,heat shock protein binding	Molecular Function,GO:0032440,2-alkenal reductase [NAD(P)+] activity	Biological Process,GO:0042026,protein refolding	Biological Process,GO:0051085,chaperone cofactor-dependent protein refolding	Molecular Function,GO:0140662,ATP-dependent protein folding chaperone
13	true	B9RGN2	Ricinus communis	4	Heat shock protein, putative	71610.1	9	Molecular Function,GO:0005524,ATP binding	Cellular Component,GO:0005788,endoplasmic reticulum lumen	Biological Process,GO:0006950,response to stress	Molecular Function,GO:0016887,ATP hydrolysis activity	Molecular Function,GO:0031072,heat shock protein binding	Molecular Function,GO:0032440,2-alkenal reductase [NAD(P)+] activity	Biological Process,GO:0042026,protein refolding	Biological Process,GO:0051085,chaperone cofactor-dependent protein refolding	Molecular Function,GO:0140662,ATP-dependent protein folding chaperone
14	true	A0A2C9V090	Manihot esculenta	4	Uncharacterized protein	71884.5	9	Molecular Function,GO:0005524,ATP binding	Cellular Component,GO:0005737,cytoplasm	Biological Process,GO:0006950,response to stress	Molecular Function,GO:0016887,ATP hydrolysis activity	Molecular Function,GO:0031072,heat shock protein binding	Molecular Function,GO:0032440,2-alkenal reductase [NAD(P)+] activity	Biological Process,GO:0042026,protein refolding	Biological Process,GO:0051085,chaperone cofactor-dependent protein refolding	Molecular Function,GO:0140662,ATP-dependent protein folding chaperone
15	true	B2MW33	Hevea brasiliensis	4	Heat-shock protein 70	71738.3	9	Molecular Function,GO:0005524,ATP binding	Cellular Component,GO:0005737,cytoplasm	Biological Process,GO:0006950,response to stress	Molecular Function,GO:0016887,ATP hydrolysis activity	Molecular Function,GO:0031072,heat shock protein binding	Molecular Function,GO:0032440,2-alkenal reductase [NAD(P)+] activity	Biological Process,GO:0042026,protein refolding	Biological Process,GO:0051085,chaperone cofactor-dependent protein refolding	Molecular Function,GO:0140662,ATP-dependent protein folding chaperone
16	true	A0A6A6LJD5	Hevea brasiliensis	4	Uncharacterized protein	63321.2	8	Molecular Function,GO:0005524,ATP binding	Cellular Component,GO:0005737,cytoplasm	Biological Process,GO:0006950,response to stress	Molecular Function,GO:0016887,ATP hydrolysis activity	Molecular Function,GO:0031072,heat shock protein binding	Biological Process,GO:0042026,protein refolding	Biological Process,GO:0051085,chaperone cofactor-dependent protein refolding	Molecular Function,GO:0140662,ATP-dependent protein folding chaperone
17	true	B9RGN3	Ricinus communis	4	Heat shock protein, putative	71866.5	9	Molecular Function,GO:0005524,ATP binding	Cellular Component,GO:0005737,cytoplasm	Biological Process,GO:0006950,response to stress	Molecular Function,GO:0016887,ATP hydrolysis activity	Molecular Function,GO:0031072,heat shock protein binding	Molecular Function,GO:0032440,2-alkenal reductase [NAD(P)+] activity	Biological Process,GO:0042026,protein refolding	Biological Process,GO:0051085,chaperone cofactor-dependent protein refolding	Molecular Function,GO:0140662,ATP-dependent protein folding chaperone
18	true	A0A6A6NBC9	Hevea brasiliensis	4	Uncharacterized protein	49189.2	9	Molecular Function,GO:0005524,ATP binding	Cellular Component,GO:0005737,cytoplasm	Biological Process,GO:0006950,response to stress	Molecular Function,GO:0016887,ATP hydrolysis activity	Molecular Function,GO:0031072,heat shock protein binding	Molecular Function,GO:0032440,2-alkenal reductase [NAD(P)+] activity	Biological Process,GO:0042026,protein refolding	Biological Process,GO:0051085,chaperone cofactor-dependent protein refolding	Molecular Function,GO:0140662,ATP-dependent protein folding chaperone
19	false	A0A2C9UYR6	Manihot esculenta	3	Uncharacterized protein	71801.3	9	Molecular Function,GO:0005524,ATP binding	Cellular Component,GO:0005788,endoplasmic reticulum lumen	Biological Process,GO:0006950,response to stress	Molecular Function,GO:0016887,ATP hydrolysis activity	Molecular Function,GO:0031072,heat shock protein binding	Molecular Function,GO:0032440,2-alkenal reductase [NAD(P)+] activity	Biological Process,GO:0042026,protein refolding	Biological Process,GO:0051085,chaperone cofactor-dependent protein refolding	Molecular Function,GO:0140662,ATP-dependent protein folding chaperone
20	false	A0A067L0G3	Jatropha curcas	3	Heat shock 70 kDa protein	71488.1	9	Molecular Function,GO:0005524,ATP binding	Cellular Component,GO:0005737,cytoplasm	Biological Process,GO:0006950,response to stress	Molecular Function,GO:0016887,ATP hydrolysis activity	Molecular Function,GO:0031072,heat shock protein binding	Molecular Function,GO:0032440,2-alkenal reductase [NAD(P)+] activity	Biological Process,GO:0042026,protein refolding	Biological Process,GO:0051085,chaperone cofactor-dependent protein refolding	Molecular Function,GO:0140662,ATP-dependent protein folding chaperone
21	false	A0A6A6L3X5	Hevea brasiliensis	2	Uncharacterized protein	55381.9	3	Molecular Function,GO:0005524,ATP binding	Biological Process,GO:0006457,protein folding	Molecular Function,GO:0140662,ATP-dependent protein folding chaperone
22	false	A0A6A6L604	Hevea brasiliensis	2	Uncharacterized protein	63168.6	8	Molecular Function,GO:0005524,ATP binding	Cellular Component,GO:0005737,cytoplasm	Biological Process,GO:0006950,response to stress	Molecular Function,GO:0016887,ATP hydrolysis activity	Molecular Function,GO:0031072,heat shock protein binding	Biological Process,GO:0042026,protein refolding	Biological Process,GO:0051085,chaperone cofactor-dependent protein refolding	Molecular Function,GO:0140662,ATP-dependent protein folding chaperone
23	false	A0A067KKT3	Jatropha curcas	2	Uncharacterized protein	70977.5	9	Molecular Function,GO:0005524,ATP binding	Cellular Component,GO:0005737,cytoplasm	Biological Process,GO:0006950,response to stress	Molecular Function,GO:0016887,ATP hydrolysis activity	Molecular Function,GO:0031072,heat shock protein binding	Molecular Function,GO:0032440,2-alkenal reductase [NAD(P)+] activity	Biological Process,GO:0042026,protein refolding	Biological Process,GO:0051085,chaperone cofactor-dependent protein refolding	Molecular Function,GO:0140662,ATP-dependent protein folding chaperone
24	false	A0A067LJW8	Jatropha curcas	2	Uncharacterized protein	67750	7	Molecular Function,GO:0005524,ATP binding	Cellular Component,GO:0005737,cytoplasm	Molecular Function,GO:0016887,ATP hydrolysis activity	Molecular Function,GO:0031072,heat shock protein binding	Biological Process,GO:0042026,protein refolding	Biological Process,GO:0051085,chaperone cofactor-dependent protein refolding	Molecular Function,GO:0140662,ATP-dependent protein folding chaperone
25	false	B9SR13	Ricinus communis	2	Heat shock protein, putative	71115.6	9	Molecular Function,GO:0005524,ATP binding	Cellular Component,GO:0005737,cytoplasm	Biological Process,GO:0006950,response to stress	Molecular Function,GO:0016887,ATP hydrolysis activity	Molecular Function,GO:0031072,heat shock protein binding	Molecular Function,GO:0032440,2-alkenal reductase [NAD(P)+] activity	Biological Process,GO:0042026,protein refolding	Biological Process,GO:0051085,chaperone cofactor-dependent protein refolding	Molecular Function,GO:0140662,ATP-dependent protein folding chaperone
26	false	A0A6A6L3U0	Hevea brasiliensis	2	Uncharacterized protein	69330.7	8	Molecular Function,GO:0005524,ATP binding	Cellular Component,GO:0005737,cytoplasm	Biological Process,GO:0006950,response to stress	Molecular Function,GO:0016887,ATP hydrolysis activity	Molecular Function,GO:0031072,heat shock protein binding	Biological Process,GO:0042026,protein refolding	Biological Process,GO:0051085,chaperone cofactor-dependent protein refolding	Molecular Function,GO:0140662,ATP-dependent protein folding chaperone
27	false	A0A2C9VKJ0	Manihot esculenta	2	Uncharacterized protein	71076.6	8	Molecular Function,GO:0005524,ATP binding	Cellular Component,GO:0005737,cytoplasm	Biological Process,GO:0006950,response to stress	Molecular Function,GO:0016887,ATP hydrolysis activity	Molecular Function,GO:0031072,heat shock protein binding	Biological Process,GO:0042026,protein refolding	Biological Process,GO:0051085,chaperone cofactor-dependent protein refolding	Molecular Function,GO:0140662,ATP-dependent protein folding chaperone
28	false	B9SP17	Ricinus communis	2	Heat shock protein, putative	70921.4	9	Molecular Function,GO:0005524,ATP binding	Cellular Component,GO:0005737,cytoplasm	Biological Process,GO:0006950,response to stress	Molecular Function,GO:0016887,ATP hydrolysis activity	Molecular Function,GO:0031072,heat shock protein binding	Molecular Function,GO:0032440,2-alkenal reductase [NAD(P)+] activity	Biological Process,GO:0042026,protein refolding	Biological Process,GO:0051085,chaperone cofactor-dependent protein refolding	Molecular Function,GO:0140662,ATP-dependent protein folding chaperone
29	false	A0A067L994	Jatropha curcas	2	Uncharacterized protein	71093.7	9	Molecular Function,GO:0005524,ATP binding	Cellular Component,GO:0005737,cytoplasm	Biological Process,GO:0006950,response to stress	Molecular Function,GO:0016887,ATP hydrolysis activity	Molecular Function,GO:0031072,heat shock protein binding	Molecular Function,GO:0032440,2-alkenal reductase [NAD(P)+] activity	Biological Process,GO:0042026,protein refolding	Biological Process,GO:0051085,chaperone cofactor-dependent protein refolding	Molecular Function,GO:0140662,ATP-dependent protein folding chaperone
30	false	A0A2C9V2W2	Manihot esculenta	2	Uncharacterized protein	71160.7	9	Molecular Function,GO:0005524,ATP binding	Cellular Component,GO:0005737,cytoplasm	Biological Process,GO:0006950,response to stress	Molecular Function,GO:0016887,ATP hydrolysis activity	Molecular Function,GO:0031072,heat shock protein binding	Molecular Function,GO:0032440,2-alkenal reductase [NAD(P)+] activity	Biological Process,GO:0042026,protein refolding	Biological Process,GO:0051085,chaperone cofactor-dependent protein refolding	Molecular Function,GO:0140662,ATP-dependent protein folding chaperone
31	false	A0A067L941	Jatropha curcas	2	Uncharacterized protein	71103.6	8	Molecular Function,GO:0005524,ATP binding	Cellular Component,GO:0005737,cytoplasm	Biological Process,GO:0006950,response to stress	Molecular Function,GO:0016887,ATP hydrolysis activity	Molecular Function,GO:0031072,heat shock protein binding	Biological Process,GO:0042026,protein refolding	Biological Process,GO:0051085,chaperone cofactor-dependent protein refolding	Molecular Function,GO:0140662,ATP-dependent protein folding chaperone
32	false	A0A2C9V2Q0	Manihot esculenta	2	Uncharacterized protein	71263.8	8	Molecular Function,GO:0005524,ATP binding	Cellular Component,GO:0005737,cytoplasm	Biological Process,GO:0006950,response to stress	Molecular Function,GO:0016887,ATP hydrolysis activity	Molecular Function,GO:0031072,heat shock protein binding	Biological Process,GO:0042026,protein refolding	Biological Process,GO:0051085,chaperone cofactor-dependent protein refolding	Molecular Function,GO:0140662,ATP-dependent protein folding chaperone
33	false	A0A2C9ULT4	Manihot esculenta	2	Heat shock 70 kDa protein	71262.8	8	Molecular Function,GO:0005524,ATP binding	Cellular Component,GO:0005737,cytoplasm	Biological Process,GO:0006950,response to stress	Molecular Function,GO:0016887,ATP hydrolysis activity	Molecular Function,GO:0031072,heat shock protein binding	Biological Process,GO:0042026,protein refolding	Biological Process,GO:0051085,chaperone cofactor-dependent protein refolding	Molecular Function,GO:0140662,ATP-dependent protein folding chaperone
34	false	A0A6A6KIV8	Hevea brasiliensis	2	Uncharacterized protein	72885.7	9	Molecular Function,GO:0005524,ATP binding	Cellular Component,GO:0005737,cytoplasm	Biological Process,GO:0006950,response to stress	Molecular Function,GO:0016887,ATP hydrolysis activity	Molecular Function,GO:0031072,heat shock protein binding	Molecular Function,GO:0032440,2-alkenal reductase [NAD(P)+] activity	Biological Process,GO:0042026,protein refolding	Biological Process,GO:0051085,chaperone cofactor-dependent protein refolding	Molecular Function,GO:0140662,ATP-dependent protein folding chaperone
35	false	A0A067L0J3	Jatropha curcas	2	Uncharacterized protein	71287.8	9	Molecular Function,GO:0005524,ATP binding	Cellular Component,GO:0005737,cytoplasm	Biological Process,GO:0006950,response to stress	Molecular Function,GO:0016887,ATP hydrolysis activity	Molecular Function,GO:0031072,heat shock protein binding	Molecular Function,GO:0032440,2-alkenal reductase [NAD(P)+] activity	Biological Process,GO:0042026,protein refolding	Biological Process,GO:0051085,chaperone cofactor-dependent protein refolding	Molecular Function,GO:0140662,ATP-dependent protein folding chaperone
36	false	A0A6A6L613	Hevea brasiliensis	2	Uncharacterized protein	71139.7	8	Molecular Function,GO:0005524,ATP binding	Cellular Component,GO:0005788,endoplasmic reticulum lumen	Biological Process,GO:0006950,response to stress	Molecular Function,GO:0016887,ATP hydrolysis activity	Molecular Function,GO:0031072,heat shock protein binding	Biological Process,GO:0042026,protein refolding	Biological Process,GO:0051085,chaperone cofactor-dependent protein refolding	Molecular Function,GO:0140662,ATP-dependent protein folding chaperone
37	false	A0A2C9VM37	Manihot esculenta	2	Uncharacterized protein	71106.6	9	Molecular Function,GO:0005524,ATP binding	Cellular Component,GO:0005737,cytoplasm	Biological Process,GO:0006950,response to stress	Molecular Function,GO:0016887,ATP hydrolysis activity	Molecular Function,GO:0031072,heat shock protein binding	Molecular Function,GO:0032440,2-alkenal reductase [NAD(P)+] activity	Biological Process,GO:0042026,protein refolding	Biological Process,GO:0051085,chaperone cofactor-dependent protein refolding	Molecular Function,GO:0140662,ATP-dependent protein folding chaperone
38	false	A0A067KRI1	Jatropha curcas	2	Heat shock 70 kDa protein	68907.8	8	Molecular Function,GO:0005524,ATP binding	Cellular Component,GO:0005737,cytoplasm	Biological Process,GO:0006950,response to stress	Molecular Function,GO:0016887,ATP hydrolysis activity	Molecular Function,GO:0031072,heat shock protein binding	Biological Process,GO:0042026,protein refolding	Biological Process,GO:0051085,chaperone cofactor-dependent protein refolding	Molecular Function,GO:0140662,ATP-dependent protein folding chaperone
39	false	A0A6A6N3L0	Hevea brasiliensis	2	Uncharacterized protein	62963.8	8	Molecular Function,GO:0005524,ATP binding	Cellular Component,GO:0005788,endoplasmic reticulum lumen	Biological Process,GO:0006950,response to stress	Molecular Function,GO:0016887,ATP hydrolysis activity	Molecular Function,GO:0031072,heat shock protein binding	Biological Process,GO:0042026,protein refolding	Biological Process,GO:0051085,chaperone cofactor-dependent protein refolding	Molecular Function,GO:0140662,ATP-dependent protein folding chaperone
40	true	R4I3K1	Vernicia fordii	2	Glutelin type-A 3 (Fragment)	55863.6	1	Molecular Function,GO:0045735,nutrient reservoir activity
41	true	A0A067KW23	Jatropha curcas	2	Cupin type-1 domain-containing protein	57165.9	1	Molecular Function,GO:0045735,nutrient reservoir activity
42	true	A0A2C9W9U3	Manihot esculenta	2	Uncharacterized protein	73318.1	13	Molecular Function,GO:0005524,ATP binding	Cellular Component,GO:0005634,nucleus	Cellular Component,GO:0005788,endoplasmic reticulum lumen	Cellular Component,GO:0016020,membrane	Molecular Function,GO:0016887,ATP hydrolysis activity	Biological Process,GO:0030433,ubiquitin-dependent ERAD pathway	Biological Process,GO:0030968,endoplasmic reticulum unfolded protein response	Molecular Function,GO:0031072,heat shock protein binding	Molecular Function,GO:0032440,2-alkenal reductase [NAD(P)+] activity	Cellular Component,GO:0034663,endoplasmic reticulum chaperone complex	Biological Process,GO:0042026,protein refolding	Biological Process,GO:0051085,chaperone cofactor-dependent protein refolding	Molecular Function,GO:0140662,ATP-dependent protein folding chaperone
43	true	A0A6A6LBT4	Hevea brasiliensis	2	Uncharacterized protein	74518.1	13	Molecular Function,GO:0005524,ATP binding	Cellular Component,GO:0005634,nucleus	Cellular Component,GO:0005788,endoplasmic reticulum lumen	Cellular Component,GO:0016020,membrane	Molecular Function,GO:0016887,ATP hydrolysis activity	Biological Process,GO:0030433,ubiquitin-dependent ERAD pathway	Biological Process,GO:0030968,endoplasmic reticulum unfolded protein response	Molecular Function,GO:0031072,heat shock protein binding	Molecular Function,GO:0032440,2-alkenal reductase [NAD(P)+] activity	Cellular Component,GO:0034663,endoplasmic reticulum chaperone complex	Biological Process,GO:0042026,protein refolding	Biological Process,GO:0051085,chaperone cofactor-dependent protein refolding	Molecular Function,GO:0140662,ATP-dependent protein folding chaperone
44	true	A0A2C9V1D6	Manihot esculenta	3	Cupin type-1 domain-containing protein	54107.9	0
45	false	A0A067LHM5	Jatropha curcas	2	Cupin type-1 domain-containing protein	33190.6	0
46	true	P35017	Hevea brasiliensis	2	Superoxide dismutase [Mn], mitochondrial	25839.6	8	Molecular Function,GO:0003735,structural constituent of ribosome	Molecular Function,GO:0004784,superoxide dismutase activity	Cellular Component,GO:0005759,mitochondrial matrix	Cellular Component,GO:0005840,ribosome	Biological Process,GO:0006412,translation	Biological Process,GO:0019430,removal of superoxide radicals	Molecular Function,GO:0030145,manganese ion binding	Cellular Component,GO:1990904,ribonucleoprotein complex
47	true	Q9FSJ2	Hevea brasiliensis	2	Superoxide dismutase (Fragment)	22915.1	4	Molecular Function,GO:0004784,superoxide dismutase activity	Cellular Component,GO:0005759,mitochondrial matrix	Biological Process,GO:0019430,removal of superoxide radicals	Molecular Function,GO:0030145,manganese ion binding
48	true	Q9STB5	Hevea brasiliensis	2	Superoxide dismutase (Fragment)	22915.1	4	Molecular Function,GO:0004784,superoxide dismutase activity	Cellular Component,GO:0005759,mitochondrial matrix	Biological Process,GO:0019430,removal of superoxide radicals	Molecular Function,GO:0030145,manganese ion binding
49	true	A0A2C9VLE6	Manihot esculenta	2	Superoxide dismutase	25864.5	4	Molecular Function,GO:0004784,superoxide dismutase activity	Cellular Component,GO:0005759,mitochondrial matrix	Biological Process,GO:0019430,removal of superoxide radicals	Molecular Function,GO:0030145,manganese ion binding
50	true	B9RQT8	Ricinus communis	4	Heat-shock protein, putative	17910.6	7	Biological Process,GO:0006457,protein folding	Biological Process,GO:0009408,response to heat	Biological Process,GO:0009651,response to salt stress	Biological Process,GO:0042542,response to hydrogen peroxide	Molecular Function,GO:0043621,protein self-association	Molecular Function,GO:0051082,unfolded protein binding	Biological Process,GO:0051259,protein complex oligomerization
51	true	B9S9Q7	Ricinus communis	2	11S globulin subunit beta, putative	43596.7	2	Cellular Component,GO:0005783,endoplasmic reticulum	Molecular Function,GO:0045735,nutrient reservoir activity
52	true	A0A2C9W8Z9	Manihot esculenta	2	Beta-galactosidase	100566	9	Molecular Function,GO:0000049,tRNA binding	Molecular Function,GO:0004565,beta-galactosidase activity	Molecular Function,GO:0004825,methionine-tRNA ligase activity	Molecular Function,GO:0005524,ATP binding	Cellular Component,GO:0005773,vacuole	Biological Process,GO:0005975,carbohydrate metabolic process	Biological Process,GO:0006431,methionyl-tRNA aminoacylation	Cellular Component,GO:0016020,membrane	Molecular Function,GO:0030246,carbohydrate binding
53	true	A0A6A6LG23	Hevea brasiliensis	2	Beta-galactosidase	182269	9	Molecular Function,GO:0000049,tRNA binding	Molecular Function,GO:0004565,beta-galactosidase activity	Molecular Function,GO:0004825,methionine-tRNA ligase activity	Molecular Function,GO:0005524,ATP binding	Cellular Component,GO:0005773,vacuole	Biological Process,GO:0005975,carbohydrate metabolic process	Biological Process,GO:0006431,methionyl-tRNA aminoacylation	Cellular Component,GO:0016020,membrane	Molecular Function,GO:0030246,carbohydrate binding
54	true	B9SZE5	Ricinus communis	3	Zeamatin, putative	27445.1	1	Biological Process,GO:0006952,defense response
55	true	J9S4Z6	Plukenetia volubilis	3	Oleosin2	15766.5	5	Biological Process,GO:0010344,seed oilbody biogenesis	Cellular Component,GO:0012511,monolayer-surrounded lipid storage body	Cellular Component,GO:0016020,membrane	Biological Process,GO:0019915,lipid storage	Biological Process,GO:0050826,response to freezing
56	true	A0A2C9VN82	Manihot esculenta	2	Ferritin	29374.5	6	Molecular Function,GO:0004322,ferroxidase activity	Cellular Component,GO:0005737,cytoplasm	Biological Process,GO:0006826,iron ion transport	Biological Process,GO:0006880,intracellular sequestering of iron ion	Molecular Function,GO:0008198,ferrous iron binding	Molecular Function,GO:0008199,ferric iron binding
57	true	A0A2C9V213	Manihot esculenta	2	Ferritin	29335.5	6	Molecular Function,GO:0004322,ferroxidase activity	Cellular Component,GO:0005737,cytoplasm	Biological Process,GO:0006826,iron ion transport	Biological Process,GO:0006880,intracellular sequestering of iron ion	Molecular Function,GO:0008198,ferrous iron binding	Molecular Function,GO:0008199,ferric iron binding
58	true	A0A6A6L8C6	Hevea brasiliensis	2	Ferritin	29414.5	6	Molecular Function,GO:0004322,ferroxidase activity	Cellular Component,GO:0005737,cytoplasm	Biological Process,GO:0006826,iron ion transport	Biological Process,GO:0006880,intracellular sequestering of iron ion	Molecular Function,GO:0008198,ferrous iron binding	Molecular Function,GO:0008199,ferric iron binding
59	true	A0A067L0L1	Jatropha curcas	2	Peroxiredoxin	24293.8	5	Cellular Component,GO:0005739,mitochondrion	Cellular Component,GO:0005829,cytosol	Biological Process,GO:0045454,cell redox homeostasis	Biological Process,GO:0098869,cellular oxidant detoxification	Molecular Function,GO:0140824,thioredoxin-dependent peroxiredoxin activity
60	true	B9RZX8	Ricinus communis	2	Peroxiredoxin	24222.7	5	Cellular Component,GO:0005739,mitochondrion	Cellular Component,GO:0005829,cytosol	Biological Process,GO:0045454,cell redox homeostasis	Biological Process,GO:0098869,cellular oxidant detoxification	Molecular Function,GO:0140824,thioredoxin-dependent peroxiredoxin activity
61	true	A0A6A6LGW3	Hevea brasiliensis	2	superoxide dismutase	13766.3	7	Molecular Function,GO:0003735,structural constituent of ribosome	Molecular Function,GO:0004784,superoxide dismutase activity	Molecular Function,GO:0005507,copper ion binding	Biological Process,GO:0006412,translation	Cellular Component,GO:0009507,chloroplast	Cellular Component,GO:0015934,large ribosomal subunit	Biological Process,GO:0019430,removal of superoxide radicals
62	true	B9R7I8	Ricinus communis	2	Protein Z, putative	42682.5	3	Molecular Function,GO:0004674,protein serine/threonine kinase activity	Molecular Function,GO:0004867,serine-type endopeptidase inhibitor activity	Cellular Component,GO:0005615,extracellular space
63	true	A0A067JQG5	Jatropha curcas	2	Ubiquitin-like domain-containing protein	17246.8	7	Molecular Function,GO:0003729,mRNA binding	Cellular Component,GO:0005634,nucleus	Cellular Component,GO:0005737,cytoplasm	Biological Process,GO:0016567,protein ubiquitination	Biological Process,GO:0019941,modification-dependent protein catabolic process	Molecular Function,GO:0031386,protein tag activity	Molecular Function,GO:0031625,ubiquitin protein ligase binding
64	true	Q84LN3	Hevea brasiliensis	2	Ubiquitin	25816.6	7	Molecular Function,GO:0003729,mRNA binding	Cellular Component,GO:0005634,nucleus	Cellular Component,GO:0005737,cytoplasm	Biological Process,GO:0016567,protein ubiquitination	Biological Process,GO:0019941,modification-dependent protein catabolic process	Molecular Function,GO:0031386,protein tag activity	Molecular Function,GO:0031625,ubiquitin protein ligase binding
65	true	Q4U4U4	Euphorbia characias	2	Polyubiquitin	42698	12	Molecular Function,GO:0003677,DNA binding	Molecular Function,GO:0003729,mRNA binding	Molecular Function,GO:0005524,ATP binding	Cellular Component,GO:0005634,nucleus	Cellular Component,GO:0005737,cytoplasm	Biological Process,GO:0009751,response to salicylic acid	Cellular Component,GO:0016020,membrane	Molecular Function,GO:0016887,ATP hydrolysis activity	Molecular Function,GO:0043531,ADP binding	Molecular Function,GO:0046872,metal ion binding	Biological Process,GO:0055085,transmembrane transport	Molecular Function,GO:0140359,ABC-type transporter activity
66	true	Q9SNZ1	Hevea brasiliensis	2	Ubiquitin	42575	16	Molecular Function,GO:0003677,DNA binding	Molecular Function,GO:0003729,mRNA binding	Molecular Function,GO:0005524,ATP binding	Cellular Component,GO:0005634,nucleus	Cellular Component,GO:0005737,cytoplasm	Biological Process,GO:0009751,response to salicylic acid	Cellular Component,GO:0016020,membrane	Biological Process,GO:0016567,protein ubiquitination	Molecular Function,GO:0016887,ATP hydrolysis activity	Biological Process,GO:0019941,modification-dependent protein catabolic process	Molecular Function,GO:0031386,protein tag activity	Molecular Function,GO:0031625,ubiquitin protein ligase binding	Molecular Function,GO:0043531,ADP binding	Molecular Function,GO:0046872,metal ion binding	Biological Process,GO:0055085,transmembrane transport	Molecular Function,GO:0140359,ABC-type transporter activity
67	true	A0A6A6L0J0	Hevea brasiliensis	2	Ubiquitin-like domain-containing protein	33547.6	14	Molecular Function,GO:0003677,DNA binding	Molecular Function,GO:0003729,mRNA binding	Molecular Function,GO:0005524,ATP binding	Cellular Component,GO:0005634,nucleus	Cellular Component,GO:0005737,cytoplasm	Cellular Component,GO:0016020,membrane	Biological Process,GO:0016567,protein ubiquitination	Molecular Function,GO:0016887,ATP hydrolysis activity	Biological Process,GO:0019941,modification-dependent protein catabolic process	Molecular Function,GO:0031386,protein tag activity	Molecular Function,GO:0031625,ubiquitin protein ligase binding	Molecular Function,GO:0046872,metal ion binding	Biological Process,GO:0055085,transmembrane transport	Molecular Function,GO:0140359,ABC-type transporter activity
68	true	A0A2C9UND2	Manihot esculenta	2	Ubiquitin-like domain-containing protein	17701.6	12	Molecular Function,GO:0003729,mRNA binding	Molecular Function,GO:0003735,structural constituent of ribosome	Cellular Component,GO:0005634,nucleus	Cellular Component,GO:0005737,cytoplasm	Cellular Component,GO:0005840,ribosome	Biological Process,GO:0006412,translation	Biological Process,GO:0016567,protein ubiquitination	Biological Process,GO:0019941,modification-dependent protein catabolic process	Molecular Function,GO:0031386,protein tag activity	Molecular Function,GO:0031625,ubiquitin protein ligase binding	Molecular Function,GO:0046872,metal ion binding	Cellular Component,GO:1990904,ribonucleoprotein complex
69	true	A0A6A6KXT8	Hevea brasiliensis	2	Ubiquitin-like domain-containing protein	31580.2	6	Molecular Function,GO:0003729,mRNA binding	Cellular Component,GO:0016020,membrane	Biological Process,GO:0016567,protein ubiquitination	Biological Process,GO:0019941,modification-dependent protein catabolic process	Molecular Function,GO:0031386,protein tag activity	Molecular Function,GO:0031625,ubiquitin protein ligase binding
70	true	A0A067KV44	Jatropha curcas	2	Ubiquitin-like domain-containing protein	34483.5	11	Molecular Function,GO:0003677,DNA binding	Molecular Function,GO:0003729,mRNA binding	Molecular Function,GO:0005524,ATP binding	Cellular Component,GO:0005634,nucleus	Cellular Component,GO:0005737,cytoplasm	Cellular Component,GO:0016020,membrane	Molecular Function,GO:0016887,ATP hydrolysis activity	Molecular Function,GO:0043531,ADP binding	Molecular Function,GO:0046872,metal ion binding	Biological Process,GO:0055085,transmembrane transport	Molecular Function,GO:0140359,ABC-type transporter activity
71	true	A0A6A6L0Z6	Hevea brasiliensis	2	Ubiquitin-like domain-containing protein	39593.4	11	Molecular Function,GO:0003677,DNA binding	Molecular Function,GO:0003729,mRNA binding	Molecular Function,GO:0005524,ATP binding	Cellular Component,GO:0005634,nucleus	Cellular Component,GO:0005737,cytoplasm	Cellular Component,GO:0016020,membrane	Molecular Function,GO:0016887,ATP hydrolysis activity	Molecular Function,GO:0043531,ADP binding	Molecular Function,GO:0046872,metal ion binding	Biological Process,GO:0055085,transmembrane transport	Molecular Function,GO:0140359,ABC-type transporter activity
72	true	A0A6A6N2G6	Hevea brasiliensis	2	Ubiquitin-like domain-containing protein	30428.6	9	Molecular Function,GO:0003677,DNA binding	Molecular Function,GO:0003729,mRNA binding	Cellular Component,GO:0005634,nucleus	Cellular Component,GO:0005737,cytoplasm	Cellular Component,GO:0005840,ribosome	Biological Process,GO:0016567,protein ubiquitination	Biological Process,GO:0019941,modification-dependent protein catabolic process	Molecular Function,GO:0031386,protein tag activity	Molecular Function,GO:0031625,ubiquitin protein ligase binding
73	true	Q9M5X0	Euphorbia esula	2	Polyubiquitin (Fragment)	24089.5	8	Molecular Function,GO:0003729,mRNA binding	Cellular Component,GO:0005634,nucleus	Cellular Component,GO:0005737,cytoplasm	Biological Process,GO:0016567,protein ubiquitination	Molecular Function,GO:0016874,ligase activity	Biological Process,GO:0019941,modification-dependent protein catabolic process	Molecular Function,GO:0031386,protein tag activity	Molecular Function,GO:0031625,ubiquitin protein ligase binding
74	true	D6BR61	Jatropha curcas	2	Ubiquitin C variant	14673.3	11	Molecular Function,GO:0003729,mRNA binding	Molecular Function,GO:0003735,structural constituent of ribosome	Cellular Component,GO:0005634,nucleus	Cellular Component,GO:0005737,cytoplasm	Cellular Component,GO:0005840,ribosome	Biological Process,GO:0006412,translation	Biological Process,GO:0016567,protein ubiquitination	Biological Process,GO:0019941,modification-dependent protein catabolic process	Molecular Function,GO:0031386,protein tag activity	Molecular Function,GO:0031625,ubiquitin protein ligase binding	Cellular Component,GO:1990904,ribonucleoprotein complex
75	true	A0A6A6KMK8	Hevea brasiliensis	2	Ubiquitin-like domain-containing protein	14673.3	11	Molecular Function,GO:0003729,mRNA binding	Molecular Function,GO:0003735,structural constituent of ribosome	Cellular Component,GO:0005634,nucleus	Cellular Component,GO:0005737,cytoplasm	Cellular Component,GO:0005840,ribosome	Biological Process,GO:0006412,translation	Biological Process,GO:0016567,protein ubiquitination	Biological Process,GO:0019941,modification-dependent protein catabolic process	Molecular Function,GO:0031386,protein tag activity	Molecular Function,GO:0031625,ubiquitin protein ligase binding	Cellular Component,GO:1990904,ribonucleoprotein complex
76	true	J3SA20	Vernicia fordii	2	Ubiquitin (Fragment)	19770.7	7	Molecular Function,GO:0003729,mRNA binding	Cellular Component,GO:0005634,nucleus	Cellular Component,GO:0005737,cytoplasm	Biological Process,GO:0016567,protein ubiquitination	Biological Process,GO:0019941,modification-dependent protein catabolic process	Molecular Function,GO:0031386,protein tag activity	Molecular Function,GO:0031625,ubiquitin protein ligase binding
77	true	A0A6A6NCA8	Hevea brasiliensis	2	Ubiquitin-like domain-containing protein	53549.9	4	Molecular Function,GO:0003729,mRNA binding	Cellular Component,GO:0005634,nucleus	Cellular Component,GO:0005737,cytoplasm	Cellular Component,GO:0016020,membrane
78	true	A0A6A6NCR1	Hevea brasiliensis	2	Ubiquitin-like domain-containing protein	58000.6	9	Molecular Function,GO:0003729,mRNA binding	Cellular Component,GO:0005634,nucleus	Cellular Component,GO:0005737,cytoplasm	Cellular Component,GO:0005840,ribosome	Cellular Component,GO:0016020,membrane	Biological Process,GO:0016567,protein ubiquitination	Biological Process,GO:0019941,modification-dependent protein catabolic process	Molecular Function,GO:0031386,protein tag activity	Molecular Function,GO:0031625,ubiquitin protein ligase binding
79	true	A0A251LPM4	Manihot esculenta	2	allene-oxide cyclase OS=Manihot esculenta	27843.6	3	Cellular Component,GO:0009507,chloroplast	Biological Process,GO:0009695,jasmonic acid biosynthetic process	Molecular Function,GO:0046423,allene-oxide cyclase activity
80	true	B9SWL5	Ricinus communis	2	allene-oxide cyclase OS=Ricinus communis	29061	3	Cellular Component,GO:0009507,chloroplast	Biological Process,GO:0009695,jasmonic acid biosynthetic process	Molecular Function,GO:0046423,allene-oxide cyclase activity
81	true	A0A6A6LEU2	Hevea brasiliensis	2	Elongation factor 1-alpha	47445.9	6	Molecular Function,GO:0003746,translation elongation factor activity	Molecular Function,GO:0003924,GTPase activity	Molecular Function,GO:0005525,GTP binding	Cellular Component,GO:0005737,cytoplasm	Biological Process,GO:0006414,translational elongation	Cellular Component,GO:0016020,membrane
82	true	B9TK78	Ricinus communis	2	Elongation factor 1-alpha, putative (Fragment)	28942.1	5	Molecular Function,GO:0003746,translation elongation factor activity	Molecular Function,GO:0003924,GTPase activity	Molecular Function,GO:0004781,sulfate adenylyltransferase (ATP) activity	Molecular Function,GO:0005525,GTP binding	Biological Process,GO:0006414,translational elongation
83	true	A0A6A6LG04	Hevea brasiliensis	2	Elongation factor 1-alpha	49008.6	5	Molecular Function,GO:0003746,translation elongation factor activity	Molecular Function,GO:0003924,GTPase activity	Molecular Function,GO:0005525,GTP binding	Biological Process,GO:0006414,translational elongation	Molecular Function,GO:0016779,nucleotidyltransferase activity
84	true	A0A0H3YHL9	Plukenetia volubilis	2	Elongation factor 1-alpha	49522.3	5	Molecular Function,GO:0003746,translation elongation factor activity	Molecular Function,GO:0003924,GTPase activity	Molecular Function,GO:0005525,GTP binding	Biological Process,GO:0006414,translational elongation	Molecular Function,GO:0016779,nucleotidyltransferase activity
85	true	Q5VBE3	Epicephala sp. E121AT	2	Elongation factor 1-alpha (Fragment)	17642.3	8	Molecular Function,GO:0003723,RNA binding	Molecular Function,GO:0003746,translation elongation factor activity	Molecular Function,GO:0003924,GTPase activity	Molecular Function,GO:0004000,adenosine deaminase activity	Molecular Function,GO:0005525,GTP binding	Biological Process,GO:0006396,RNA processing	Biological Process,GO:0006414,translational elongation	Biological Process,GO:0072659,protein localization to plasma membrane
86	true	Q5VBE9	Epicephala sp. E37AT	2	Elongation factor 1-alpha (Fragment)	17642.3	8	Molecular Function,GO:0003723,RNA binding	Molecular Function,GO:0003746,translation elongation factor activity	Molecular Function,GO:0003924,GTPase activity	Molecular Function,GO:0004000,adenosine deaminase activity	Molecular Function,GO:0005525,GTP binding	Biological Process,GO:0006396,RNA processing	Biological Process,GO:0006414,translational elongation	Biological Process,GO:0072659,protein localization to plasma membrane
87	true	Q5VBE5	Epicephala sp. E110AT	2	Elongation factor 1-alpha (Fragment)	17642.3	8	Molecular Function,GO:0003723,RNA binding	Molecular Function,GO:0003746,translation elongation factor activity	Molecular Function,GO:0003924,GTPase activity	Molecular Function,GO:0004000,adenosine deaminase activity	Molecular Function,GO:0005525,GTP binding	Biological Process,GO:0006396,RNA processing	Biological Process,GO:0006414,translational elongation	Biological Process,GO:0072659,protein localization to plasma membrane
88	true	V5IV14	Hevea brasiliensis	2	Elongation factor 1-alpha	49433.2	6	Molecular Function,GO:0003746,translation elongation factor activity	Molecular Function,GO:0003924,GTPase activity	Molecular Function,GO:0005525,GTP binding	Cellular Component,GO:0005737,cytoplasm	Biological Process,GO:0006414,translational elongation	Molecular Function,GO:0016779,nucleotidyltransferase activity
89	true	Q5VBF8	Epicephala sp. E124AT	2	Elongation factor 1-alpha (Fragment)	17642.3	8	Molecular Function,GO:0003723,RNA binding	Molecular Function,GO:0003746,translation elongation factor activity	Molecular Function,GO:0003924,GTPase activity	Molecular Function,GO:0004000,adenosine deaminase activity	Molecular Function,GO:0005525,GTP binding	Biological Process,GO:0006396,RNA processing	Biological Process,GO:0006414,translational elongation	Biological Process,GO:0072659,protein localization to plasma membrane
90	true	A0A6A6LIT4	Hevea brasiliensis	2	Translation elongation factor EFTu/EF1A C-terminal domain-containing protein	28807.3	5	Molecular Function,GO:0003746,translation elongation factor activity	Molecular Function,GO:0003924,GTPase activity	Molecular Function,GO:0004781,sulfate adenylyltransferase (ATP) activity	Molecular Function,GO:0005525,GTP binding	Biological Process,GO:0006414,translational elongation
91	true	Q5VBE2	Epicephala sp. E94AT	2	Elongation factor 1-alpha (Fragment)	17642.3	8	Molecular Function,GO:0003723,RNA binding	Molecular Function,GO:0003746,translation elongation factor activity	Molecular Function,GO:0003924,GTPase activity	Molecular Function,GO:0004000,adenosine deaminase activity	Molecular Function,GO:0005525,GTP binding	Biological Process,GO:0006396,RNA processing	Biological Process,GO:0006414,translational elongation	Biological Process,GO:0072659,protein localization to plasma membrane
92	true	A0A7T0M829	Euphorbia maculata	2	Elongation factor-1a (Fragment)	29606.1	5	Molecular Function,GO:0003746,translation elongation factor activity	Molecular Function,GO:0003924,GTPase activity	Molecular Function,GO:0005525,GTP binding	Biological Process,GO:0006414,translational elongation	Molecular Function,GO:0016779,nucleotidyltransferase activity
93	true	A0A6A6KIX8	Hevea brasiliensis	2	Elongation factor 1-alpha	49511.2	5	Molecular Function,GO:0003746,translation elongation factor activity	Molecular Function,GO:0003924,GTPase activity	Molecular Function,GO:0005525,GTP binding	Biological Process,GO:0006414,translational elongation	Molecular Function,GO:0016779,nucleotidyltransferase activity
94	true	Q5VBF1	Epicephala sp. E87AT	2	Elongation factor 1-alpha (Fragment)	17657.3	8	Molecular Function,GO:0003723,RNA binding	Molecular Function,GO:0003746,translation elongation factor activity	Molecular Function,GO:0003924,GTPase activity	Molecular Function,GO:0004000,adenosine deaminase activity	Molecular Function,GO:0005525,GTP binding	Biological Process,GO:0006396,RNA processing	Biological Process,GO:0006414,translational elongation	Biological Process,GO:0072659,protein localization to plasma membrane
95	true	Q5VBF7	Epicephala sp. E93AT	2	Elongation factor 1-alpha (Fragment)	17642.3	8	Molecular Function,GO:0003723,RNA binding	Molecular Function,GO:0003746,translation elongation factor activity	Molecular Function,GO:0003924,GTPase activity	Molecular Function,GO:0004000,adenosine deaminase activity	Molecular Function,GO:0005525,GTP binding	Biological Process,GO:0006396,RNA processing	Biological Process,GO:0006414,translational elongation	Biological Process,GO:0072659,protein localization to plasma membrane
96	true	A0A067JYP3	Jatropha curcas	2	Elongation factor 1-alpha	49329.1	5	Molecular Function,GO:0003746,translation elongation factor activity	Molecular Function,GO:0003924,GTPase activity	Molecular Function,GO:0005525,GTP binding	Biological Process,GO:0006414,translational elongation	Molecular Function,GO:0016779,nucleotidyltransferase activity
97	true	B9RWF3	Ricinus communis	2	Elongation factor 1-alpha, putative	32269.2	5	Molecular Function,GO:0003746,translation elongation factor activity	Molecular Function,GO:0003924,GTPase activity	Molecular Function,GO:0004781,sulfate adenylyltransferase (ATP) activity	Molecular Function,GO:0005525,GTP binding	Biological Process,GO:0006414,translational elongation
98	true	Q5VBF5	Epicephala sp. E91AT	2	Elongation factor 1-alpha (Fragment)	17642.3	8	Molecular Function,GO:0003723,RNA binding	Molecular Function,GO:0003746,translation elongation factor activity	Molecular Function,GO:0003924,GTPase activity	Molecular Function,GO:0004000,adenosine deaminase activity	Molecular Function,GO:0005525,GTP binding	Biological Process,GO:0006396,RNA processing	Biological Process,GO:0006414,translational elongation	Biological Process,GO:0072659,protein localization to plasma membrane
99	true	Q5VBE0	Epicephala sp. E97AT	2	Elongation factor 1-alpha (Fragment)	17642.3	8	Molecular Function,GO:0003723,RNA binding	Molecular Function,GO:0003746,translation elongation factor activity	Molecular Function,GO:0003924,GTPase activity	Molecular Function,GO:0004000,adenosine deaminase activity	Molecular Function,GO:0005525,GTP binding	Biological Process,GO:0006396,RNA processing	Biological Process,GO:0006414,translational elongation	Biological Process,GO:0072659,protein localization to plasma membrane
100	true	Q5VBE8	Epicephala sp. E39AT	2	Elongation factor 1-alpha (Fragment)	17642.3	8	Molecular Function,GO:0003723,RNA binding	Molecular Function,GO:0003746,translation elongation factor activity	Molecular Function,GO:0003924,GTPase activity	Molecular Function,GO:0004000,adenosine deaminase activity	Molecular Function,GO:0005525,GTP binding	Biological Process,GO:0006396,RNA processing	Biological Process,GO:0006414,translational elongation	Biological Process,GO:0072659,protein localization to plasma membrane
101	true	Q5VBF2	Epicephala sp. E126AT	2	Elongation factor 1-alpha (Fragment)	17642.3	8	Molecular Function,GO:0003723,RNA binding	Molecular Function,GO:0003746,translation elongation factor activity	Molecular Function,GO:0003924,GTPase activity	Molecular Function,GO:0004000,adenosine deaminase activity	Molecular Function,GO:0005525,GTP binding	Biological Process,GO:0006396,RNA processing	Biological Process,GO:0006414,translational elongation	Biological Process,GO:0072659,protein localization to plasma membrane
102	true	A0A6A6KIX6	Hevea brasiliensis	2	Tr-type G domain-containing protein	46320.5	5	Molecular Function,GO:0003746,translation elongation factor activity	Molecular Function,GO:0003924,GTPase activity	Molecular Function,GO:0005525,GTP binding	Biological Process,GO:0006414,translational elongation	Molecular Function,GO:0016779,nucleotidyltransferase activity
103	true	Q5VBE6	Epicephala sp. E36AT	2	Elongation factor 1-alpha (Fragment)	17642.3	8	Molecular Function,GO:0003723,RNA binding	Molecular Function,GO:0003746,translation elongation factor activity	Molecular Function,GO:0003924,GTPase activity	Molecular Function,GO:0004000,adenosine deaminase activity	Molecular Function,GO:0005525,GTP binding	Biological Process,GO:0006396,RNA processing	Biological Process,GO:0006414,translational elongation	Biological Process,GO:0072659,protein localization to plasma membrane
104	true	Q5VBE7	Epicephala sp. E129AT	2	Elongation factor 1-alpha (Fragment)	17642.3	8	Molecular Function,GO:0003723,RNA binding	Molecular Function,GO:0003746,translation elongation factor activity	Molecular Function,GO:0003924,GTPase activity	Molecular Function,GO:0004000,adenosine deaminase activity	Molecular Function,GO:0005525,GTP binding	Biological Process,GO:0006396,RNA processing	Biological Process,GO:0006414,translational elongation	Biological Process,GO:0072659,protein localization to plasma membrane
105	true	A0A6A6KIZ9	Hevea brasiliensis	2	Tr-type G domain-containing protein	48301.8	6	Molecular Function,GO:0003746,translation elongation factor activity	Molecular Function,GO:0003924,GTPase activity	Molecular Function,GO:0005525,GTP binding	Cellular Component,GO:0005737,cytoplasm	Biological Process,GO:0006414,translational elongation	Molecular Function,GO:0016779,nucleotidyltransferase activity
106	true	B9SPV9	Ricinus communis	2	Elongation factor 1-alpha	49435.1	5	Molecular Function,GO:0003746,translation elongation factor activity	Molecular Function,GO:0003924,GTPase activity	Molecular Function,GO:0005525,GTP binding	Biological Process,GO:0006414,translational elongation	Molecular Function,GO:0016779,nucleotidyltransferase activity
107	true	Q5VBF3	Epicephala sp. E128AT	2	Elongation factor 1-alpha (Fragment)	17642.3	8	Molecular Function,GO:0003723,RNA binding	Molecular Function,GO:0003746,translation elongation factor activity	Molecular Function,GO:0003924,GTPase activity	Molecular Function,GO:0004000,adenosine deaminase activity	Molecular Function,GO:0005525,GTP binding	Biological Process,GO:0006396,RNA processing	Biological Process,GO:0006414,translational elongation	Biological Process,GO:0072659,protein localization to plasma membrane
108	true	Q5VBF6	Epicephala sp. E88AT	2	Elongation factor 1-alpha (Fragment)	17642.3	8	Molecular Function,GO:0003723,RNA binding	Molecular Function,GO:0003746,translation elongation factor activity	Molecular Function,GO:0003924,GTPase activity	Molecular Function,GO:0004000,adenosine deaminase activity	Molecular Function,GO:0005525,GTP binding	Biological Process,GO:0006396,RNA processing	Biological Process,GO:0006414,translational elongation	Biological Process,GO:0072659,protein localization to plasma membrane
109	true	Q5VBF9	Epicephala sp. E38AT	2	Elongation factor 1-alpha (Fragment)	17642.3	8	Molecular Function,GO:0003723,RNA binding	Molecular Function,GO:0003746,translation elongation factor activity	Molecular Function,GO:0003924,GTPase activity	Molecular Function,GO:0004000,adenosine deaminase activity	Molecular Function,GO:0005525,GTP binding	Biological Process,GO:0006396,RNA processing	Biological Process,GO:0006414,translational elongation	Biological Process,GO:0072659,protein localization to plasma membrane
110	true	O49169	Manihot esculenta	2	Elongation factor 1-alpha	49371.1	6	Molecular Function,GO:0003746,translation elongation factor activity	Molecular Function,GO:0003924,GTPase activity	Molecular Function,GO:0005525,GTP binding	Cellular Component,GO:0005737,cytoplasm	Biological Process,GO:0006414,translational elongation	Molecular Function,GO:0016779,nucleotidyltransferase activity
111	true	Q5VBF4	Epicephala sp. E90AT	2	Elongation factor 1-alpha	17642.3	8	Molecular Function,GO:0003723,RNA binding	Molecular Function,GO:0003746,translation elongation factor activity	Molecular Function,GO:0003924,GTPase activity	Molecular Function,GO:0004000,adenosine deaminase activity	Molecular Function,GO:0005525,GTP binding	Biological Process,GO:0006396,RNA processing	Biological Process,GO:0006414,translational elongation	Biological Process,GO:0072659,protein localization to plasma membrane
112	true	Q5VBF0	Epicephala sp. E56AT	2	Elongation factor 1-alpha	17642.3	8	Molecular Function,GO:0003723,RNA binding	Molecular Function,GO:0003746,translation elongation factor activity	Molecular Function,GO:0003924,GTPase activity	Molecular Function,GO:0004000,adenosine deaminase activity	Molecular Function,GO:0005525,GTP binding	Biological Process,GO:0006396,RNA processing	Biological Process,GO:0006414,translational elongation	Biological Process,GO:0072659,protein localization to plasma membrane
113	true	Q5VBE1	Epicephala sp. E95AT	2	Elongation factor 1-alpha	17642.3	8	Molecular Function,GO:0003723,RNA binding	Molecular Function,GO:0003746,translation elongation factor activity	Molecular Function,GO:0003924,GTPase activity	Molecular Function,GO:0004000,adenosine deaminase activity	Molecular Function,GO:0005525,GTP binding	Biological Process,GO:0006396,RNA processing	Biological Process,GO:0006414,translational elongation	Biological Process,GO:0072659,protein localization to plasma membrane
114	true	Q5VBE4	Epicephala sp. E14AT	2	Elongation factor 1-alpha	17642.3	8	Molecular Function,GO:0003723,RNA binding	Molecular Function,GO:0003746,translation elongation factor activity	Molecular Function,GO:0003924,GTPase activity	Molecular Function,GO:0004000,adenosine deaminase activity	Molecular Function,GO:0005525,GTP binding	Biological Process,GO:0006396,RNA processing	Biological Process,GO:0006414,translational elongation	Biological Process,GO:0072659,protein localization to plasma membrane
115	true	B9RWF4	Ricinus communis	2	Elongation factor 1-alpha	49438.1	5	Molecular Function,GO:0003746,translation elongation factor activity	Molecular Function,GO:0003924,GTPase activity	Molecular Function,GO:0005525,GTP binding	Biological Process,GO:0006414,translational elongation	Molecular Function,GO:0016779,nucleotidyltransferase activity
116	true	B9TLU0	Ricinus communis	2	Elongation factor 1-alpha, putative	32255.2	5	Molecular Function,GO:0003746,translation elongation factor activity	Molecular Function,GO:0003924,GTPase activity	Molecular Function,GO:0004781,sulfate adenylyltransferase (ATP) activity	Molecular Function,GO:0005525,GTP binding	Biological Process,GO:0006414,translational elongation
117	true	A0A2C9URR5	Manihot esculenta	2	Cupin type-1 domain-containing protein	72066.8	0
118	true	A0A2C9URE0	Manihot esculenta	2	Cupin type-1 domain-containing protein	70981.6	0
119	true	A0A6A6KB17	Hevea brasiliensis	2	Uncharacterized protein	61375.8	4	Molecular Function,GO:0005524,ATP binding	Cellular Component,GO:0005739,mitochondrion	Biological Process,GO:0042026,protein refolding	Molecular Function,GO:0140662,ATP-dependent protein folding chaperone
120	true	A0A2C9UCU6	Manihot esculenta	2	Uncharacterized protein	61278.7	4	Molecular Function,GO:0005524,ATP binding	Cellular Component,GO:0005739,mitochondrion	Biological Process,GO:0042026,protein refolding	Molecular Function,GO:0140662,ATP-dependent protein folding chaperone
121	true	A0A6A6MM60	Hevea brasiliensis	2	Uncharacterized protein	64616.6	4	Molecular Function,GO:0005524,ATP binding	Cellular Component,GO:0005739,mitochondrion	Biological Process,GO:0042026,protein refolding	Molecular Function,GO:0140662,ATP-dependent protein folding chaperone
122	true	B9RWQ2	Ricinus communis	2	Chaperonin-60kD, ch60, putative	61338.7	4	Molecular Function,GO:0005524,ATP binding	Cellular Component,GO:0005739,mitochondrion	Biological Process,GO:0042026,protein refolding	Molecular Function,GO:0140662,ATP-dependent protein folding chaperone
123	true	A0A067KEE8	Jatropha curcas	2	Uncharacterized protein	61145.4	10	Biological Process,GO:0000373,Group II intron splicing	Molecular Function,GO:0003723,RNA binding	Molecular Function,GO:0003735,structural constituent of ribosome	Molecular Function,GO:0005524,ATP binding	Cellular Component,GO:0005759,mitochondrial matrix	Cellular Component,GO:0005829,cytosol	Biological Process,GO:0009408,response to heat	Biological Process,GO:0042026,protein refolding	Cellular Component,GO:0042788,polysomal ribosome	Molecular Function,GO:0140662,ATP-dependent protein folding chaperone
124	true	A0A6A6MNY8	Hevea brasiliensis	2	Uncharacterized protein	57506.9	4	Molecular Function,GO:0005524,ATP binding	Cellular Component,GO:0005739,mitochondrion	Biological Process,GO:0042026,protein refolding	Molecular Function,GO:0140662,ATP-dependent protein folding chaperone
125	true	A0A067K3N8	Jatropha curcas	2	Uncharacterized protein	61048.4	4	Molecular Function,GO:0005524,ATP binding	Cellular Component,GO:0005739,mitochondrion	Biological Process,GO:0042026,protein refolding	Molecular Function,GO:0140662,ATP-dependent protein folding chaperone
126	true	B9S377	Ricinus communis	2	Neutral ceramidase	85277.6	7	Cellular Component,GO:0005576,extracellular region	Cellular Component,GO:0016020,membrane	Molecular Function,GO:0017040,N-acylsphingosine amidohydrolase activity	Biological Process,GO:0042759,long-chain fatty acid biosynthetic process	Biological Process,GO:0046512,sphingosine biosynthetic process	Biological Process,GO:0046514,ceramide catabolic process	Molecular Function,GO:0102121,ceramidase activity
127	true	A0A6A6MFZ7	Hevea brasiliensis	2	Neutral ceramidase	84464.7	7	Cellular Component,GO:0005576,extracellular region	Cellular Component,GO:0016020,membrane	Molecular Function,GO:0017040,N-acylsphingosine amidohydrolase activity	Biological Process,GO:0042759,long-chain fatty acid biosynthetic process	Biological Process,GO:0046512,sphingosine biosynthetic process	Biological Process,GO:0046514,ceramide catabolic process	Molecular Function,GO:0102121,ceramidase activity
128	true	A0A2C9WL90	Manihot esculenta	2	Neutral ceramidase	85249.5	7	Cellular Component,GO:0005576,extracellular region	Cellular Component,GO:0016020,membrane	Molecular Function,GO:0017040,N-acylsphingosine amidohydrolase activity	Biological Process,GO:0042759,long-chain fatty acid biosynthetic process	Biological Process,GO:0046512,sphingosine biosynthetic process	Biological Process,GO:0046514,ceramide catabolic process	Molecular Function,GO:0102121,ceramidase activity
129	true	A0A6A6MIV4	Hevea brasiliensis	2	Neutral ceramidase	73365.3	7	Cellular Component,GO:0005576,extracellular region	Cellular Component,GO:0016020,membrane	Molecular Function,GO:0017040,N-acylsphingosine amidohydrolase activity	Biological Process,GO:0042759,long-chain fatty acid biosynthetic process	Biological Process,GO:0046512,sphingosine biosynthetic process	Biological Process,GO:0046514,ceramide catabolic process	Molecular Function,GO:0102121,ceramidase activity
130	true	A0A2C9WFX1	Manihot esculenta	2	Neutral ceramidase	85241.4	7	Cellular Component,GO:0005576,extracellular region	Cellular Component,GO:0016020,membrane	Molecular Function,GO:0017040,N-acylsphingosine amidohydrolase activity	Biological Process,GO:0042759,long-chain fatty acid biosynthetic process	Biological Process,GO:0046512,sphingosine biosynthetic process	Biological Process,GO:0046514,ceramide catabolic process	Molecular Function,GO:0102121,ceramidase activity
131	true	A0A2C9VFP6	Manihot esculenta	2	Uncharacterized protein	38377.9	1	Molecular Function,GO:0016491,oxidoreductase activity
132	true	A0A067JL19	Jatropha curcas	2	Uncharacterized protein	32090.4	1	Molecular Function,GO:0004316,3-oxoacyl-[acyl-carrier-protein] reductase (NADPH) activity
133	true	A0A2C9VDP7	Manihot esculenta	2	Uncharacterized protein	31901.2	1	Molecular Function,GO:0004316,3-oxoacyl-[acyl-carrier-protein] reductase (NADPH) activity
134	true	B9SKK5	Ricinus communis	2	Nucleoside diphosphate kinase	16311.7	6	Molecular Function,GO:0004550,nucleoside diphosphate kinase activity	Molecular Function,GO:0005524,ATP binding	Biological Process,GO:0006183,GTP biosynthetic process	Biological Process,GO:0006228,UTP biosynthetic process	Biological Process,GO:0006241,CTP biosynthetic process	Biological Process,GO:0016310,phosphorylation
135	true	A0A1I7PIB8	Sapium glandulosum	2	Ribulose bisphosphate carboxylase large chain (Fragment)	48670.3	6	Molecular Function,GO:0000287,magnesium ion binding	Molecular Function,GO:0004497,monooxygenase activity	Cellular Component,GO:0009507,chloroplast	Biological Process,GO:0009853,photorespiration	Molecular Function,GO:0016984,ribulose-bisphosphate carboxylase activity	Biological Process,GO:0019253,reductive pentose-phosphate cycle
136	true	A7BGA7	Klaineanthus gaboniae	2	Ribulose bisphosphate carboxylase large chain (Fragment)	48922.5	6	Molecular Function,GO:0000287,magnesium ion binding	Molecular Function,GO:0004497,monooxygenase activity	Cellular Component,GO:0009507,chloroplast	Biological Process,GO:0009853,photorespiration	Molecular Function,GO:0016984,ribulose-bisphosphate carboxylase activity	Biological Process,GO:0019253,reductive pentose-phosphate cycle
137	true	A0A2I6R6R7	Tsaiodendron dioicum	2	Ribulose bisphosphate carboxylase large chain (Fragment)	48712.4	16	Molecular Function,GO:0000287,magnesium ion binding	Molecular Function,GO:0003989,acetyl-CoA carboxylase activity	Molecular Function,GO:0004497,monooxygenase activity	Molecular Function,GO:0005506,iron ion binding	Molecular Function,GO:0005524,ATP binding	Biological Process,GO:0006633,fatty acid biosynthetic process	Molecular Function,GO:0009055,electron transfer activity	Cellular Component,GO:0009317,acetyl-CoA carboxylase complex	Cellular Component,GO:0009507,chloroplast	Cellular Component,GO:0009522,photosystem I	Biological Process,GO:0009853,photorespiration	Molecular Function,GO:0016984,ribulose-bisphosphate carboxylase activity	Biological Process,GO:0019253,reductive pentose-phosphate cycle	Molecular Function,GO:0020037,heme binding	Biological Process,GO:0022900,electron transport chain	Cellular Component,GO:0042651,thylakoid membrane
138	true	Q3T5B9	Tragia urticifolia	2	Ribulose bisphosphate carboxylase large chain (Fragment)	51524.6	6	Molecular Function,GO:0000287,magnesium ion binding	Molecular Function,GO:0004497,monooxygenase activity	Cellular Component,GO:0009507,chloroplast	Biological Process,GO:0009853,photorespiration	Molecular Function,GO:0016984,ribulose-bisphosphate carboxylase activity	Biological Process,GO:0019253,reductive pentose-phosphate cycle
139	true	E0D956	Claoxylon sp. SH-2010	2	Ribulose bisphosphate carboxylase large chain (Fragment)	46624.1	6	Molecular Function,GO:0000287,magnesium ion binding	Molecular Function,GO:0004497,monooxygenase activity	Cellular Component,GO:0009507,chloroplast	Biological Process,GO:0009853,photorespiration	Molecular Function,GO:0016984,ribulose-bisphosphate carboxylase activity	Biological Process,GO:0019253,reductive pentose-phosphate cycle
140	true	A0A076FPR1	Euphorbia sp. 46 XA-2014	2	Ribulose bisphosphate carboxylase large chain (Fragment)	51895	6	Molecular Function,GO:0000287,magnesium ion binding	Molecular Function,GO:0004497,monooxygenase activity	Cellular Component,GO:0009507,chloroplast	Biological Process,GO:0009853,photorespiration	Molecular Function,GO:0016984,ribulose-bisphosphate carboxylase activity	Biological Process,GO:0019253,reductive pentose-phosphate cycle
141	true	A0A076FVW5	Euphorbia capuronii	2	Ribulose bisphosphate carboxylase large chain (Fragment)	51895	6	Molecular Function,GO:0000287,magnesium ion binding	Molecular Function,GO:0004497,monooxygenase activity	Cellular Component,GO:0009507,chloroplast	Biological Process,GO:0009853,photorespiration	Molecular Function,GO:0016984,ribulose-bisphosphate carboxylase activity	Biological Process,GO:0019253,reductive pentose-phosphate cycle
142	true	A0A076FPW8	Euphorbia sp. 27 XA-2014	2	Ribulose bisphosphate carboxylase large chain (Fragment)	51895	6	Molecular Function,GO:0000287,magnesium ion binding	Molecular Function,GO:0004497,monooxygenase activity	Cellular Component,GO:0009507,chloroplast	Biological Process,GO:0009853,photorespiration	Molecular Function,GO:0016984,ribulose-bisphosphate carboxylase activity	Biological Process,GO:0019253,reductive pentose-phosphate cycle
143	true	A0A8A4JBY4	Hevea spruceana	2	Ribulose bisphosphate carboxylase large chain	53345.6	6	Molecular Function,GO:0000287,magnesium ion binding	Molecular Function,GO:0004497,monooxygenase activity	Cellular Component,GO:0009507,chloroplast	Biological Process,GO:0009853,photorespiration	Molecular Function,GO:0016984,ribulose-bisphosphate carboxylase activity	Biological Process,GO:0019253,reductive pentose-phosphate cycle
144	true	Q9GHX6	Endospermum moluccanum	2	Ribulose bisphosphate carboxylase large chain (Fragment)	51702.7	6	Molecular Function,GO:0000287,magnesium ion binding	Molecular Function,GO:0004497,monooxygenase activity	Cellular Component,GO:0009507,chloroplast	Biological Process,GO:0009853,photorespiration	Molecular Function,GO:0016984,ribulose-bisphosphate carboxylase activity	Biological Process,GO:0019253,reductive pentose-phosphate cycle
145	true	Q3T5I1	Dalembertia populifolia	2	Ribulose bisphosphate carboxylase large chain (Fragment)	51438.6	6	Molecular Function,GO:0000287,magnesium ion binding	Molecular Function,GO:0004497,monooxygenase activity	Cellular Component,GO:0009507,chloroplast	Biological Process,GO:0009853,photorespiration	Molecular Function,GO:0016984,ribulose-bisphosphate carboxylase activity	Biological Process,GO:0019253,reductive pentose-phosphate cycle
146	true	Q3T5C6	Adelia ricinella	2	Ribulose bisphosphate carboxylase large chain (Fragment)	51814.9	6	Molecular Function,GO:0000287,magnesium ion binding	Molecular Function,GO:0004497,monooxygenase activity	Cellular Component,GO:0009507,chloroplast	Biological Process,GO:0009853,photorespiration	Molecular Function,GO:0016984,ribulose-bisphosphate carboxylase activity	Biological Process,GO:0019253,reductive pentose-phosphate cycle
147	true	A7BGA4	Endospermum moluccanum	2	Ribulose bisphosphate carboxylase large chain (Fragment)	48950.6	6	Molecular Function,GO:0000287,magnesium ion binding	Molecular Function,GO:0004497,monooxygenase activity	Cellular Component,GO:0009507,chloroplast	Biological Process,GO:0009853,photorespiration	Molecular Function,GO:0016984,ribulose-bisphosphate carboxylase activity	Biological Process,GO:0019253,reductive pentose-phosphate cycle
148	true	Q3T5M0	Euphorbia ipecacuanhae	2	Ribulose bisphosphate carboxylase large chain (Fragment)	51505.3	6	Molecular Function,GO:0000287,magnesium ion binding	Molecular Function,GO:0004497,monooxygenase activity	Cellular Component,GO:0009507,chloroplast	Biological Process,GO:0009853,photorespiration	Molecular Function,GO:0016984,ribulose-bisphosphate carboxylase activity	Biological Process,GO:0019253,reductive pentose-phosphate cycle
149	true	Q5SCK1	Drypetes brownii	2	Ribulose bisphosphate carboxylase large chain (Fragment)	51792.4	6	Molecular Function,GO:0000287,magnesium ion binding	Molecular Function,GO:0004497,monooxygenase activity	Cellular Component,GO:0009507,chloroplast	Biological Process,GO:0009853,photorespiration	Molecular Function,GO:0016984,ribulose-bisphosphate carboxylase activity	Biological Process,GO:0019253,reductive pentose-phosphate cycle
150	true	A0A076FVR2	Euphorbia sp. 30 XA-2014	2	Ribulose bisphosphate carboxylase large chain (Fragment)	51894	6	Molecular Function,GO:0000287,magnesium ion binding	Molecular Function,GO:0004497,monooxygenase activity	Cellular Component,GO:0009507,chloroplast	Biological Process,GO:0009853,photorespiration	Molecular Function,GO:0016984,ribulose-bisphosphate carboxylase activity	Biological Process,GO:0019253,reductive pentose-phosphate cycle
151	true	A0A249Y5M4	Euphorbia dentata	2	Ribulose bisphosphate carboxylase large chain (Fragment)	45856	6	Molecular Function,GO:0000287,magnesium ion binding	Molecular Function,GO:0004497,monooxygenase activity	Cellular Component,GO:0009507,chloroplast	Biological Process,GO:0009853,photorespiration	Molecular Function,GO:0016984,ribulose-bisphosphate carboxylase activity	Biological Process,GO:0019253,reductive pentose-phosphate cycle
152	true	K9LJU1	Euphorbia leuconeura	2	Ribulose bisphosphate carboxylase large chain (Fragment)	51895	6	Molecular Function,GO:0000287,magnesium ion binding	Molecular Function,GO:0004497,monooxygenase activity	Cellular Component,GO:0009507,chloroplast	Biological Process,GO:0009853,photorespiration	Molecular Function,GO:0016984,ribulose-bisphosphate carboxylase activity	Biological Process,GO:0019253,reductive pentose-phosphate cycle
153	true	Q5SCQ5	Cleistanthus perrieri	2	Ribulose bisphosphate carboxylase large chain (Fragment)	51850.9	6	Molecular Function,GO:0000287,magnesium ion binding	Molecular Function,GO:0004497,monooxygenase activity	Cellular Component,GO:0009507,chloroplast	Biological Process,GO:0009853,photorespiration	Molecular Function,GO:0016984,ribulose-bisphosphate carboxylase activity	Biological Process,GO:0019253,reductive pentose-phosphate cycle
154	true	Q3T5F7	Manniophyton africanum	2	Ribulose bisphosphate carboxylase large chain (Fragment)	51573.6	6	Molecular Function,GO:0000287,magnesium ion binding	Molecular Function,GO:0004497,monooxygenase activity	Cellular Component,GO:0009507,chloroplast	Biological Process,GO:0009853,photorespiration	Molecular Function,GO:0016984,ribulose-bisphosphate carboxylase activity	Biological Process,GO:0019253,reductive pentose-phosphate cycle
155	true	A0A8K0YJ37	Cnidoscolus hamosus	2	Ribulose bisphosphate carboxylase large chain (Fragment)	51046.9	6	Molecular Function,GO:0000287,magnesium ion binding	Molecular Function,GO:0004497,monooxygenase activity	Cellular Component,GO:0009507,chloroplast	Biological Process,GO:0009853,photorespiration	Molecular Function,GO:0016984,ribulose-bisphosphate carboxylase activity	Biological Process,GO:0019253,reductive pentose-phosphate cycle
156	true	A3RGJ7	Croton discolor	2	Ribulose bisphosphate carboxylase large chain (Fragment)	51519.6	6	Molecular Function,GO:0000287,magnesium ion binding	Molecular Function,GO:0004497,monooxygenase activity	Cellular Component,GO:0009507,chloroplast	Biological Process,GO:0009853,photorespiration	Molecular Function,GO:0016984,ribulose-bisphosphate carboxylase activity	Biological Process,GO:0019253,reductive pentose-phosphate cycle
157	true	Q3T5D1	Monotaxis linifolia	2	Ribulose bisphosphate carboxylase large chain (Fragment)	51561.8	16	Molecular Function,GO:0000287,magnesium ion binding	Molecular Function,GO:0003989,acetyl-CoA carboxylase activity	Molecular Function,GO:0004497,monooxygenase activity	Molecular Function,GO:0005506,iron ion binding	Molecular Function,GO:0005524,ATP binding	Biological Process,GO:0006633,fatty acid biosynthetic process	Molecular Function,GO:0009055,electron transfer activity	Cellular Component,GO:0009317,acetyl-CoA carboxylase complex	Cellular Component,GO:0009507,chloroplast	Cellular Component,GO:0009522,photosystem I	Biological Process,GO:0009853,photorespiration	Molecular Function,GO:0016984,ribulose-bisphosphate carboxylase activity	Biological Process,GO:0019253,reductive pentose-phosphate cycle	Molecular Function,GO:0020037,heme binding	Biological Process,GO:0022900,electron transport chain	Cellular Component,GO:0042651,thylakoid membrane
158	true	A0ZQU7	Galphimia glauca	2	Ribulose bisphosphate carboxylase large chain (Fragment)	48972.6	6	Molecular Function,GO:0000287,magnesium ion binding	Molecular Function,GO:0004497,monooxygenase activity	Cellular Component,GO:0009507,chloroplast	Biological Process,GO:0009853,photorespiration	Molecular Function,GO:0016984,ribulose-bisphosphate carboxylase activity	Biological Process,GO:0019253,reductive pentose-phosphate cycle
159	true	Q3T5E6	Tannodia cordifolia	2	Ribulose bisphosphate carboxylase large chain (Fragment)	51657.5	6	Molecular Function,GO:0000287,magnesium ion binding	Molecular Function,GO:0004497,monooxygenase activity	Cellular Component,GO:0009507,chloroplast	Biological Process,GO:0009853,photorespiration	Molecular Function,GO:0016984,ribulose-bisphosphate carboxylase activity	Biological Process,GO:0019253,reductive pentose-phosphate cycle
160	true	Q5SCQ2	Didymocistus chrysadenius	2	Ribulose bisphosphate carboxylase large chain (Fragment)	51647.7	6	Molecular Function,GO:0000287,magnesium ion binding	Molecular Function,GO:0004497,monooxygenase activity	Cellular Component,GO:0009507,chloroplast	Biological Process,GO:0009853,photorespiration	Molecular Function,GO:0016984,ribulose-bisphosphate carboxylase activity	Biological Process,GO:0019253,reductive pentose-phosphate cycle
161	true	E0D954	Aleurites sp. SH-2010	2	Ribulose bisphosphate carboxylase large chain (Fragment)	47792.2	6	Molecular Function,GO:0000287,magnesium ion binding	Molecular Function,GO:0004497,monooxygenase activity	Cellular Component,GO:0009507,chloroplast	Biological Process,GO:0009853,photorespiration	Molecular Function,GO:0016984,ribulose-bisphosphate carboxylase activity	Biological Process,GO:0019253,reductive pentose-phosphate cycle
162	true	A3RGJ9	Croton draco	2	Ribulose bisphosphate carboxylase large chain (Fragment)	51652.7	6	Molecular Function,GO:0000287,magnesium ion binding	Molecular Function,GO:0004497,monooxygenase activity	Cellular Component,GO:0009507,chloroplast	Biological Process,GO:0009853,photorespiration	Molecular Function,GO:0016984,ribulose-bisphosphate carboxylase activity	Biological Process,GO:0019253,reductive pentose-phosphate cycle
163	true	A0A6B7MDH7	Manihot carthagenensis	2	Ribulose bisphosphate carboxylase large chain	52757.9	6	Molecular Function,GO:0000287,magnesium ion binding	Molecular Function,GO:0004497,monooxygenase activity	Cellular Component,GO:0009507,chloroplast	Biological Process,GO:0009853,photorespiration	Molecular Function,GO:0016984,ribulose-bisphosphate carboxylase activity	Biological Process,GO:0019253,reductive pentose-phosphate cycle
164	true	A0A076FQ24	Euphorbia duranii	2	Ribulose bisphosphate carboxylase large chain	51895	6	Molecular Function,GO:0000287,magnesium ion binding	Molecular Function,GO:0004497,monooxygenase activity	Cellular Component,GO:0009507,chloroplast	Biological Process,GO:0009853,photorespiration	Molecular Function,GO:0016984,ribulose-bisphosphate carboxylase activity	Biological Process,GO:0019253,reductive pentose-phosphate cycle
165	true	A7BG83	Lasiocroton microphyllus	2	Ribulose bisphosphate carboxylase large chain (Fragment)	48587.2	6	Molecular Function,GO:0000287,magnesium ion binding	Molecular Function,GO:0004497,monooxygenase activity	Cellular Component,GO:0009507,chloroplast	Biological Process,GO:0009853,photorespiration	Molecular Function,GO:0016984,ribulose-bisphosphate carboxylase activity	Biological Process,GO:0019253,reductive pentose-phosphate cycle
166	true	E0D964	Mallotus sp. SH-2010	2	Ribulose bisphosphate carboxylase large chain (Fragment)	48091.6	6	Molecular Function,GO:0000287,magnesium ion binding	Molecular Function,GO:0004497,monooxygenase activity	Cellular Component,GO:0009507,chloroplast	Biological Process,GO:0009853,photorespiration	Molecular Function,GO:0016984,ribulose-bisphosphate carboxylase activity	Biological Process,GO:0019253,reductive pentose-phosphate cycle
167	true	A0A076FPU8	Euphorbia suzannae-marnieriae	2	Ribulose bisphosphate carboxylase large chain (Fragment)	51895	6	Molecular Function,GO:0000287,magnesium ion binding	Molecular Function,GO:0004497,monooxygenase activity	Cellular Component,GO:0009507,chloroplast	Biological Process,GO:0009853,photorespiration	Molecular Function,GO:0016984,ribulose-bisphosphate carboxylase activity	Biological Process,GO:0019253,reductive pentose-phosphate cycle
168	true	Q3T5H7	Actinostemon amazonicus	2	Ribulose bisphosphate carboxylase large chain (Fragment)	51717.8	6	Molecular Function,GO:0000287,magnesium ion binding	Molecular Function,GO:0004497,monooxygenase activity	Cellular Component,GO:0009507,chloroplast	Biological Process,GO:0009853,photorespiration	Molecular Function,GO:0016984,ribulose-bisphosphate carboxylase activity	Biological Process,GO:0019253,reductive pentose-phosphate cycle
169	true	K9LJS5	Euphorbia denisii	2	Ribulose bisphosphate carboxylase large chain (Fragment)	51527.6	6	Molecular Function,GO:0000287,magnesium ion binding	Molecular Function,GO:0004497,monooxygenase activity	Cellular Component,GO:0009507,chloroplast	Biological Process,GO:0009853,photorespiration	Molecular Function,GO:0016984,ribulose-bisphosphate carboxylase activity	Biological Process,GO:0019253,reductive pentose-phosphate cycle
170	true	A0A9E7BX61	Euphorbia syncameronii	2	Ribulose bisphosphate carboxylase large chain	52671.8	6	Molecular Function,GO:0000287,magnesium ion binding	Molecular Function,GO:0004497,monooxygenase activity	Cellular Component,GO:0009507,chloroplast	Biological Process,GO:0009853,photorespiration	Molecular Function,GO:0016984,ribulose-bisphosphate carboxylase activity	Biological Process,GO:0019253,reductive pentose-phosphate cycle
171	true	Q4KUE6	Spathiostemon javensis	2	Ribulose bisphosphate carboxylase large chain	52105.1	6	Molecular Function,GO:0000287,magnesium ion binding	Molecular Function,GO:0004497,monooxygenase activity	Cellular Component,GO:0009507,chloroplast	Biological Process,GO:0009853,photorespiration	Molecular Function,GO:0016984,ribulose-bisphosphate carboxylase activity	Biological Process,GO:0019253,reductive pentose-phosphate cycle
172	true	A0A6M4B4Q7	Hevea benthamiana	2	Ribulose bisphosphate carboxylase large chain	53345.6	6	Molecular Function,GO:0000287,magnesium ion binding	Molecular Function,GO:0004497,monooxygenase activity	Cellular Component,GO:0009507,chloroplast	Biological Process,GO:0009853,photorespiration	Molecular Function,GO:0016984,ribulose-bisphosphate carboxylase activity	Biological Process,GO:0019253,reductive pentose-phosphate cycle
173	true	Q5SCQ0	Discocarpus essequeboensis	2	Ribulose bisphosphate carboxylase large chain (Fragment)	51853.9	6	Molecular Function,GO:0000287,magnesium ion binding	Molecular Function,GO:0004497,monooxygenase activity	Cellular Component,GO:0009507,chloroplast	Biological Process,GO:0009853,photorespiration	Molecular Function,GO:0016984,ribulose-bisphosphate carboxylase activity	Biological Process,GO:0019253,reductive pentose-phosphate cycle
174	true	Q3T5H0	Adenocline violifolia	2	Ribulose bisphosphate carboxylase large chain (Fragment)	51630.7	6	Molecular Function,GO:0000287,magnesium ion binding	Molecular Function,GO:0004497,monooxygenase activity	Cellular Component,GO:0009507,chloroplast	Biological Process,GO:0009853,photorespiration	Molecular Function,GO:0016984,ribulose-bisphosphate carboxylase activity	Biological Process,GO:0019253,reductive pentose-phosphate cycle
175	true	E0D966	Mallotus sp. SH-2010	2	Ribulose bisphosphate carboxylase large chain (Fragment)	45989.2	6	Molecular Function,GO:0000287,magnesium ion binding	Molecular Function,GO:0004497,monooxygenase activity	Cellular Component,GO:0009507,chloroplast	Biological Process,GO:0009853,photorespiration	Molecular Function,GO:0016984,ribulose-bisphosphate carboxylase activity	Biological Process,GO:0019253,reductive pentose-phosphate cycle
176	true	Q3T5C2	Chiropetalum tricoccum	2	Ribulose bisphosphate carboxylase large chain (Fragment)	51930.2	16	Molecular Function,GO:0000287,magnesium ion binding	Molecular Function,GO:0003989,acetyl-CoA carboxylase activity	Molecular Function,GO:0004497,monooxygenase activity	Molecular Function,GO:0005506,iron ion binding	Molecular Function,GO:0005524,ATP binding	Biological Process,GO:0006633,fatty acid biosynthetic process	Molecular Function,GO:0009055,electron transfer activity	Cellular Component,GO:0009317,acetyl-CoA carboxylase complex	Cellular Component,GO:0009507,chloroplast	Cellular Component,GO:0009522,photosystem I	Biological Process,GO:0009853,photorespiration	Molecular Function,GO:0016984,ribulose-bisphosphate carboxylase activity	Biological Process,GO:0019253,reductive pentose-phosphate cycle	Molecular Function,GO:0020037,heme binding	Biological Process,GO:0022900,electron transport chain	Cellular Component,GO:0042651,thylakoid membrane
177	true	A0A076FRU6	Euphorbia sp. 23 XA-2014	2	Ribulose bisphosphate carboxylase large chain (Fragment)	51895	6	Molecular Function,GO:0000287,magnesium ion binding	Molecular Function,GO:0004497,monooxygenase activity	Cellular Component,GO:0009507,chloroplast	Biological Process,GO:0009853,photorespiration	Molecular Function,GO:0016984,ribulose-bisphosphate carboxylase activity	Biological Process,GO:0019253,reductive pentose-phosphate cycle
178	true	A0ZQP1	Trigonia boliviana	2	Ribulose bisphosphate carboxylase large chain (Fragment)	48839.5	6	Molecular Function,GO:0000287,magnesium ion binding	Molecular Function,GO:0004497,monooxygenase activity	Cellular Component,GO:0009507,chloroplast	Biological Process,GO:0009853,photorespiration	Molecular Function,GO:0016984,ribulose-bisphosphate carboxylase activity	Biological Process,GO:0019253,reductive pentose-phosphate cycle
179	true	A7BG86	Mallotus japonicus	2	Ribulose bisphosphate carboxylase large chain (Fragment)	49048.8	6	Molecular Function,GO:0000287,magnesium ion binding	Molecular Function,GO:0004497,monooxygenase activity	Cellular Component,GO:0009507,chloroplast	Biological Process,GO:0009853,photorespiration	Molecular Function,GO:0016984,ribulose-bisphosphate carboxylase activity	Biological Process,GO:0019253,reductive pentose-phosphate cycle
180	true	A0A076FRQ5	Euphorbia neobosseri	2	Ribulose bisphosphate carboxylase large chain (Fragment)	50415.3	6	Molecular Function,GO:0000287,magnesium ion binding	Molecular Function,GO:0004497,monooxygenase activity	Cellular Component,GO:0009507,chloroplast	Biological Process,GO:0009853,photorespiration	Molecular Function,GO:0016984,ribulose-bisphosphate carboxylase activity	Biological Process,GO:0019253,reductive pentose-phosphate cycle
181	true	A0A291LRB8	Plukenetia volubilis	2	Ribulose bisphosphate carboxylase large chain	52669.9	6	Molecular Function,GO:0000287,magnesium ion binding	Molecular Function,GO:0004497,monooxygenase activity	Cellular Component,GO:0009507,chloroplast	Biological Process,GO:0009853,photorespiration	Molecular Function,GO:0016984,ribulose-bisphosphate carboxylase activity	Biological Process,GO:0019253,reductive pentose-phosphate cycle
182	true	K9LJ69	Euphorbia labatii	2	Ribulose bisphosphate carboxylase large chain (Fragment)	51895	6	Molecular Function,GO:0000287,magnesium ion binding	Molecular Function,GO:0004497,monooxygenase activity	Cellular Component,GO:0009507,chloroplast	Biological Process,GO:0009853,photorespiration	Molecular Function,GO:0016984,ribulose-bisphosphate carboxylase activity	Biological Process,GO:0019253,reductive pentose-phosphate cycle
183	true	Q5SCL3	Savia sessiliflora	2	Ribulose bisphosphate carboxylase large chain (Fragment)	51961.1	6	Molecular Function,GO:0000287,magnesium ion binding	Molecular Function,GO:0004497,monooxygenase activity	Cellular Component,GO:0009507,chloroplast	Biological Process,GO:0009853,photorespiration	Molecular Function,GO:0016984,ribulose-bisphosphate carboxylase activity	Biological Process,GO:0019253,reductive pentose-phosphate cycle
184	true	I2E968	Maprounea guianensis	2	Ribulose bisphosphate carboxylase large chain (Fragment)	48730.4	6	Molecular Function,GO:0000287,magnesium ion binding	Molecular Function,GO:0004497,monooxygenase activity	Cellular Component,GO:0009507,chloroplast	Biological Process,GO:0009853,photorespiration	Molecular Function,GO:0016984,ribulose-bisphosphate carboxylase activity	Biological Process,GO:0019253,reductive pentose-phosphate cycle
185	true	Q3T593	Conceveiba terminalis	2	Ribulose bisphosphate carboxylase large chain (Fragment)	51881	6	Molecular Function,GO:0000287,magnesium ion binding	Molecular Function,GO:0004497,monooxygenase activity	Cellular Component,GO:0009507,chloroplast	Biological Process,GO:0009853,photorespiration	Molecular Function,GO:0016984,ribulose-bisphosphate carboxylase activity	Biological Process,GO:0019253,reductive pentose-phosphate cycle
186	true	A8DUN4	Adelia brandegeei	2	Ribulose bisphosphate carboxylase large chain (Fragment)	51847.1	6	Molecular Function,GO:0000287,magnesium ion binding	Molecular Function,GO:0004497,monooxygenase activity	Cellular Component,GO:0009507,chloroplast	Biological Process,GO:0009853,photorespiration	Molecular Function,GO:0016984,ribulose-bisphosphate carboxylase activity	Biological Process,GO:0019253,reductive pentose-phosphate cycle
187	true	Q5SCL8	Phyllanthus warnockii	2	Ribulose bisphosphate carboxylase large chain (Fragment)	51585.6	6	Molecular Function,GO:0000287,magnesium ion binding	Molecular Function,GO:0004497,monooxygenase activity	Cellular Component,GO:0009507,chloroplast	Biological Process,GO:0009853,photorespiration	Molecular Function,GO:0016984,ribulose-bisphosphate carboxylase activity	Biological Process,GO:0019253,reductive pentose-phosphate cycle
188	true	A0A1D8DFJ1	Hura crepitans	2	Ribulose bisphosphate carboxylase large chain (Fragment)	48716.3	6	Molecular Function,GO:0000287,magnesium ion binding	Molecular Function,GO:0004497,monooxygenase activity	Cellular Component,GO:0009507,chloroplast	Biological Process,GO:0009853,photorespiration	Molecular Function,GO:0016984,ribulose-bisphosphate carboxylase activity	Biological Process,GO:0019253,reductive pentose-phosphate cycle
189	true	Q3T5J8	Sebastiania pavoniana	2	Ribulose bisphosphate carboxylase large chain (Fragment)	51596.7	6	Molecular Function,GO:0000287,magnesium ion binding	Molecular Function,GO:0004497,monooxygenase activity	Cellular Component,GO:0009507,chloroplast	Biological Process,GO:0009853,photorespiration	Molecular Function,GO:0016984,ribulose-bisphosphate carboxylase activity	Biological Process,GO:0019253,reductive pentose-phosphate cycle
190	true	A0A076FQ46	Euphorbia erythrocucullata	2	Ribulose bisphosphate carboxylase large chain (Fragment)	51895	6	Molecular Function,GO:0000287,magnesium ion binding	Molecular Function,GO:0004497,monooxygenase activity	Cellular Component,GO:0009507,chloroplast	Biological Process,GO:0009853,photorespiration	Molecular Function,GO:0016984,ribulose-bisphosphate carboxylase activity	Biological Process,GO:0019253,reductive pentose-phosphate cycle
191	true	A0A076FVQ3	Euphorbia sp. 20 XA-2014	2	Ribulose bisphosphate carboxylase large chain (Fragment)	51895	6	Molecular Function,GO:0000287,magnesium ion binding	Molecular Function,GO:0004497,monooxygenase activity	Cellular Component,GO:0009507,chloroplast	Biological Process,GO:0009853,photorespiration	Molecular Function,GO:0016984,ribulose-bisphosphate carboxylase activity	Biological Process,GO:0019253,reductive pentose-phosphate cycle
192	true	Q3T5L9	Euphorbia pulcherrima	2	Ribulose bisphosphate carboxylase large chain (Fragment)	51564.6	6	Molecular Function,GO:0000287,magnesium ion binding	Molecular Function,GO:0004497,monooxygenase activity	Cellular Component,GO:0009507,chloroplast	Biological Process,GO:0009853,photorespiration	Molecular Function,GO:0016984,ribulose-bisphosphate carboxylase activity	Biological Process,GO:0019253,reductive pentose-phosphate cycle
193	true	A0A076FPW6	Euphorbia sp. 24 XA-2014	2	Ribulose bisphosphate carboxylase large chain (Fragment)	51895	6	Molecular Function,GO:0000287,magnesium ion binding	Molecular Function,GO:0004497,monooxygenase activity	Cellular Component,GO:0009507,chloroplast	Biological Process,GO:0009853,photorespiration	Molecular Function,GO:0016984,ribulose-bisphosphate carboxylase activity	Biological Process,GO:0019253,reductive pentose-phosphate cycle
194	true	Q9GHT6	Micrandra minor	2	Ribulose bisphosphate carboxylase large chain (Fragment)	51927	6	Molecular Function,GO:0000287,magnesium ion binding	Molecular Function,GO:0004497,monooxygenase activity	Cellular Component,GO:0009507,chloroplast	Biological Process,GO:0009853,photorespiration	Molecular Function,GO:0016984,ribulose-bisphosphate carboxylase activity	Biological Process,GO:0019253,reductive pentose-phosphate cycle
195	true	A0A1X9RPF9	Vernicia fordii	2	Ribulose bisphosphate carboxylase large chain (Fragment)	53471.8	6	Molecular Function,GO:0000287,magnesium ion binding	Molecular Function,GO:0004497,monooxygenase activity	Cellular Component,GO:0009507,chloroplast	Biological Process,GO:0009853,photorespiration	Molecular Function,GO:0016984,ribulose-bisphosphate carboxylase activity	Biological Process,GO:0019253,reductive pentose-phosphate cycle
196	true	A0ZQT9	Sclerolinon digynum	2	Ribulose bisphosphate carboxylase large chain (Fragment)	48698.2	6	Molecular Function,GO:0000287,magnesium ion binding	Molecular Function,GO:0004497,monooxygenase activity	Cellular Component,GO:0009507,chloroplast	Biological Process,GO:0009853,photorespiration	Molecular Function,GO:0016984,ribulose-bisphosphate carboxylase activity	Biological Process,GO:0019253,reductive pentose-phosphate cycle
197	true	A3RGM0	Croton trigonocarpus	2	Ribulose bisphosphate carboxylase large chain (Fragment)	51606.7	6	Molecular Function,GO:0000287,magnesium ion binding	Molecular Function,GO:0004497,monooxygenase activity	Cellular Component,GO:0009507,chloroplast	Biological Process,GO:0009853,photorespiration	Molecular Function,GO:0016984,ribulose-bisphosphate carboxylase activity	Biological Process,GO:0019253,reductive pentose-phosphate cycle
198	true	K9LJA3	Euphorbia enterophora	2	Ribulose bisphosphate carboxylase large chain (Fragment)	51877	6	Molecular Function,GO:0000287,magnesium ion binding	Molecular Function,GO:0004497,monooxygenase activity	Cellular Component,GO:0009507,chloroplast	Biological Process,GO:0009853,photorespiration	Molecular Function,GO:0016984,ribulose-bisphosphate carboxylase activity	Biological Process,GO:0019253,reductive pentose-phosphate cycle
199	true	Q4KUD2	Trigonostemon verrucosus	2	Ribulose bisphosphate carboxylase large chain (Fragment)	51744.7	6	Molecular Function,GO:0000287,magnesium ion binding	Molecular Function,GO:0004497,monooxygenase activity	Cellular Component,GO:0009507,chloroplast	Biological Process,GO:0009853,photorespiration	Molecular Function,GO:0016984,ribulose-bisphosphate carboxylase activity	Biological Process,GO:0019253,reductive pentose-phosphate cycle
200	true	Q5SCL7	Richeria grandis	2	Ribulose bisphosphate carboxylase large chain (Fragment)	51522.6	6	Molecular Function,GO:0000287,magnesium ion binding	Molecular Function,GO:0004497,monooxygenase activity	Cellular Component,GO:0009507,chloroplast	Biological Process,GO:0009853,photorespiration	Molecular Function,GO:0016984,ribulose-bisphosphate carboxylase activity	Biological Process,GO:0019253,reductive pentose-phosphate cycle
201	true	A0A076FPJ6	Euphorbia cactus	2	Ribulose bisphosphate carboxylase large chain (Fragment)	51881	6	Molecular Function,GO:0000287,magnesium ion binding	Molecular Function,GO:0004497,monooxygenase activity	Cellular Component,GO:0009507,chloroplast	Biological Process,GO:0009853,photorespiration	Molecular Function,GO:0016984,ribulose-bisphosphate carboxylase activity	Biological Process,GO:0019253,reductive pentose-phosphate cycle
202	true	Q3T5I8	Sebastiania klotzschiana	2	Ribulose bisphosphate carboxylase large chain (Fragment)	51516.6	6	Molecular Function,GO:0000287,magnesium ion binding	Molecular Function,GO:0004497,monooxygenase activity	Cellular Component,GO:0009507,chloroplast	Biological Process,GO:0009853,photorespiration	Molecular Function,GO:0016984,ribulose-bisphosphate carboxylase activity	Biological Process,GO:0019253,reductive pentose-phosphate cycle
203	true	A0A9E6XLL4	Euphorbia bisglobosa	2	Ribulose bisphosphate carboxylase large chain (Fragment)	52671.8	6	Molecular Function,GO:0000287,magnesium ion binding	Molecular Function,GO:0004497,monooxygenase activity	Cellular Component,GO:0009507,chloroplast	Biological Process,GO:0009853,photorespiration	Molecular Function,GO:0016984,ribulose-bisphosphate carboxylase activity	Biological Process,GO:0019253,reductive pentose-phosphate cycle
204	true	A8DTJ0	Necepsia afzelii	2	Ribulose bisphosphate carboxylase large chain (Fragment)	51504.5	6	Molecular Function,GO:0000287,magnesium ion binding	Molecular Function,GO:0004497,monooxygenase activity	Cellular Component,GO:0009507,chloroplast	Biological Process,GO:0009853,photorespiration	Molecular Function,GO:0016984,ribulose-bisphosphate carboxylase activity	Biological Process,GO:0019253,reductive pentose-phosphate cycle
205	true	A7BG96	Tragiella anomala	2	Ribulose bisphosphate carboxylase large chain (Fragment)	48740.4	6	Molecular Function,GO:0000287,magnesium ion binding	Molecular Function,GO:0004497,monooxygenase activity	Cellular Component,GO:0009507,chloroplast	Biological Process,GO:0009853,photorespiration	Molecular Function,GO:0016984,ribulose-bisphosphate carboxylase activity	Biological Process,GO:0019253,reductive pentose-phosphate cycle
206	true	A0ZQX7	Homalium foetidum	2	Ribulose bisphosphate carboxylase large chain (Fragment)	48953.6	6	Molecular Function,GO:0000287,magnesium ion binding	Molecular Function,GO:0004497,monooxygenase activity	Cellular Component,GO:0009507,chloroplast	Biological Process,GO:0009853,photorespiration	Molecular Function,GO:0016984,ribulose-bisphosphate carboxylase activity	Biological Process,GO:0019253,reductive pentose-phosphate cycle
207	true	Q3T582	Pseudagrostistachys ugandensis	2	Ribulose bisphosphate carboxylase large chain (Fragment)	51580.6	6	Molecular Function,GO:0000287,magnesium ion binding	Molecular Function,GO:0004497,monooxygenase activity	Cellular Component,GO:0009507,chloroplast	Biological Process,GO:0009853,photorespiration	Molecular Function,GO:0016984,ribulose-bisphosphate carboxylase activity	Biological Process,GO:0019253,reductive pentose-phosphate cycle
208	true	A0A8K0YKB8	Jatropha sp. HUEFS235395	2	Ribulose bisphosphate carboxylase large chain (Fragment)	51039.9	6	Molecular Function,GO:0000287,magnesium ion binding	Molecular Function,GO:0004497,monooxygenase activity	Cellular Component,GO:0009507,chloroplast	Biological Process,GO:0009853,photorespiration	Molecular Function,GO:0016984,ribulose-bisphosphate carboxylase activity	Biological Process,GO:0019253,reductive pentose-phosphate cycle
209	true	Q3T584	Alchorneopsis floribunda	2	Ribulose bisphosphate carboxylase large chain (Fragment)	51487.5	6	Molecular Function,GO:0000287,magnesium ion binding	Molecular Function,GO:0004497,monooxygenase activity	Cellular Component,GO:0009507,chloroplast	Biological Process,GO:0009853,photorespiration	Molecular Function,GO:0016984,ribulose-bisphosphate carboxylase activity	Biological Process,GO:0019253,reductive pentose-phosphate cycle
210	true	A3RGK0	Croton jimenezii	2	Ribulose bisphosphate carboxylase large chain (Fragment)	51648.7	6	Molecular Function,GO:0000287,magnesium ion binding	Molecular Function,GO:0004497,monooxygenase activity	Cellular Component,GO:0009507,chloroplast	Biological Process,GO:0009853,photorespiration	Molecular Function,GO:0016984,ribulose-bisphosphate carboxylase activity	Biological Process,GO:0019253,reductive pentose-phosphate cycle
211	true	Q3T5I6	Mabea sp. Bell et al. 94-30	2	Ribulose bisphosphate carboxylase large chain (Fragment)	51564.3	6	Molecular Function,GO:0000287,magnesium ion binding	Molecular Function,GO:0004497,monooxygenase activity	Cellular Component,GO:0009507,chloroplast	Biological Process,GO:0009853,photorespiration	Molecular Function,GO:0016984,ribulose-bisphosphate carboxylase activity	Biological Process,GO:0019253,reductive pentose-phosphate cycle
212	true	A0A076FPX5	Euphorbia rangovalensis	2	Ribulose bisphosphate carboxylase large chain (Fragment)	51895	6	Molecular Function,GO:0000287,magnesium ion binding	Molecular Function,GO:0004497,monooxygenase activity	Cellular Component,GO:0009507,chloroplast	Biological Process,GO:0009853,photorespiration	Molecular Function,GO:0016984,ribulose-bisphosphate carboxylase activity	Biological Process,GO:0019253,reductive pentose-phosphate cycle
213	true	A0ZQQ3	Chrozophora oblongifolia	2	Ribulose bisphosphate carboxylase large chain (Fragment)	48774.4	16	Molecular Function,GO:0000287,magnesium ion binding	Molecular Function,GO:0003989,acetyl-CoA carboxylase activity	Molecular Function,GO:0004497,monooxygenase activity	Molecular Function,GO:0005506,iron ion binding	Molecular Function,GO:0005524,ATP binding	Biological Process,GO:0006633,fatty acid biosynthetic process	Molecular Function,GO:0009055,electron transfer activity	Cellular Component,GO:0009317,acetyl-CoA carboxylase complex	Cellular Component,GO:0009507,chloroplast	Cellular Component,GO:0009522,photosystem I	Biological Process,GO:0009853,photorespiration	Molecular Function,GO:0016984,ribulose-bisphosphate carboxylase activity	Biological Process,GO:0019253,reductive pentose-phosphate cycle	Molecular Function,GO:0020037,heme binding	Biological Process,GO:0022900,electron transport chain	Cellular Component,GO:0042651,thylakoid membrane
214	true	A8DUN1	Adelia vaseyi	2	Ribulose bisphosphate carboxylase large chain (Fragment)	51803	6	Molecular Function,GO:0000287,magnesium ion binding	Molecular Function,GO:0004497,monooxygenase activity	Cellular Component,GO:0009507,chloroplast	Biological Process,GO:0009853,photorespiration	Molecular Function,GO:0016984,ribulose-bisphosphate carboxylase activity	Biological Process,GO:0019253,reductive pentose-phosphate cycle
215	true	Q5SCJ5	Drypetes lateriflora	2	Ribulose bisphosphate carboxylase large chain (Fragment)	51700.8	16	Molecular Function,GO:0000287,magnesium ion binding	Molecular Function,GO:0003989,acetyl-CoA carboxylase activity	Molecular Function,GO:0004497,monooxygenase activity	Molecular Function,GO:0005506,iron ion binding	Molecular Function,GO:0005524,ATP binding	Biological Process,GO:0006633,fatty acid biosynthetic process	Molecular Function,GO:0009055,electron transfer activity	Cellular Component,GO:0009317,acetyl-CoA carboxylase complex	Cellular Component,GO:0009507,chloroplast	Cellular Component,GO:0009522,photosystem I	Biological Process,GO:0009853,photorespiration	Molecular Function,GO:0016984,ribulose-bisphosphate carboxylase activity	Biological Process,GO:0019253,reductive pentose-phosphate cycle	Molecular Function,GO:0020037,heme binding	Biological Process,GO:0022900,electron transport chain	Cellular Component,GO:0042651,thylakoid membrane
216	true	C0LE82	Jatropha curcas	2	Ribulose bisphosphate carboxylase large chain (Fragment)	52663.8	6	Molecular Function,GO:0000287,magnesium ion binding	Molecular Function,GO:0004497,monooxygenase activity	Cellular Component,GO:0009507,chloroplast	Biological Process,GO:0009853,photorespiration	Molecular Function,GO:0016984,ribulose-bisphosphate carboxylase activity	Biological Process,GO:0019253,reductive pentose-phosphate cycle
217	true	K9LJT1	Euphorbia gottlebei	2	Ribulose bisphosphate carboxylase large chain (Fragment)	51895	6	Molecular Function,GO:0000287,magnesium ion binding	Molecular Function,GO:0004497,monooxygenase activity	Cellular Component,GO:0009507,chloroplast	Biological Process,GO:0009853,photorespiration	Molecular Function,GO:0016984,ribulose-bisphosphate carboxylase activity	Biological Process,GO:0019253,reductive pentose-phosphate cycle
218	true	A0A076FVL0	Euphorbia sp. 40 XA-2014	2	Ribulose bisphosphate carboxylase large chain (Fragment)	51895	6	Molecular Function,GO:0000287,magnesium ion binding	Molecular Function,GO:0004497,monooxygenase activity	Cellular Component,GO:0009507,chloroplast	Biological Process,GO:0009853,photorespiration	Molecular Function,GO:0016984,ribulose-bisphosphate carboxylase activity	Biological Process,GO:0019253,reductive pentose-phosphate cycle
219	true	K9LL10	Euphorbia capmanambatoensis	2	Ribulose bisphosphate carboxylase large chain (Fragment)	43034.1	6	Molecular Function,GO:0000287,magnesium ion binding	Molecular Function,GO:0004497,monooxygenase activity	Cellular Component,GO:0009507,chloroplast	Biological Process,GO:0009853,photorespiration	Molecular Function,GO:0016984,ribulose-bisphosphate carboxylase activity	Biological Process,GO:0019253,reductive pentose-phosphate cycle
220	true	B9SXZ5	Ricinus communis	2	Actin, putative	34294.8	8	Molecular Function,GO:0004672,protein kinase activity	Molecular Function,GO:0004842,ubiquitin-protein transferase activity	Molecular Function,GO:0005524,ATP binding	Cellular Component,GO:0005856,cytoskeleton	Biological Process,GO:0006488,dolichol-linked oligosaccharide biosynthetic process	Cellular Component,GO:0016020,membrane	Biological Process,GO:0016567,protein ubiquitination	Molecular Function,GO:0106073,dolichyl pyrophosphate Glc2Man9GlcNAc2 alpha-1,2-glucosyltransferase activity
221	true	A0A6A6KN29	Hevea brasiliensis	2	Actin	41686.7	2	Molecular Function,GO:0005524,ATP binding	Cellular Component,GO:0005856,cytoskeleton
222	true	A0A067JP73	Jatropha curcas	2	Actin	41695.8	2	Molecular Function,GO:0005524,ATP binding	Cellular Component,GO:0005856,cytoskeleton
223	true	A0A6A6M3A7	Hevea brasiliensis	2	Actin	44008.2	2	Molecular Function,GO:0005524,ATP binding	Cellular Component,GO:0005856,cytoskeleton
224	true	B9SXJ2	Ricinus communis	2	Actin, putative	41672.7	2	Molecular Function,GO:0005524,ATP binding	Cellular Component,GO:0005856,cytoskeleton
225	true	A0A2C9WIQ5	Manihot esculenta	2	STI1 domain-containing protein	43677	4	Cellular Component,GO:0000118,histone deacetylase complex	Molecular Function,GO:0030544,Hsp70 protein binding	Molecular Function,GO:0046983,protein dimerization activity	Biological Process,GO:0051085,chaperone cofactor-dependent protein refolding
226	true	A0A067JP00	Jatropha curcas	2	Uncharacterized protein	55104.3	6	Cellular Component,GO:0000139,Golgi membrane	Molecular Function,GO:0004197,cysteine-type endopeptidase activity	Cellular Component,GO:0005773,vacuole	Biological Process,GO:0006624,vacuolar protein processing	Molecular Function,GO:0016757,glycosyltransferase activity	Biological Process,GO:0051603,proteolysis involved in protein catabolic process

## Sheet: Conventions
Top	Indicates whether the protein is a top protein.
Accession	The accession number of the protein as seen in the FASTA database.
Specie	Specie homologous in Data Base search
-10LgP	The PEAKS protein score (-10lgP) is calculated as the weighted sum of the -10lgP scores of the protein's supporting peptides. After removing any redundant peptides, the supporting peptides are sorted by -10lgP scores in descending order, and the k-th ranked peptide contributes to the weighted sum with a weight of 1/k.
Coverage(%)	The percentage of the protein sequence that is covered by supporting peptides.
#Peptides	The number of high-confidence supporting peptides.
#Unique	The number of high-confidence supporting peptides that are mapped to only one protein group.
Average Mass	The protein mass calculated using the average mass.
Description	The protein's header information as seen in the FASTA database.
Peptide	The amino acid sequence of the peptide as determined by de novo sequencing. A modified residue is followed by a pair of parentheses enclosing the mass of that modification. N-term modifications are shown after the first residue in the sequence, and C-term modifications are shown after the last residue.
Local confidence (%)	Score for each amino acid in a de novo sequence. The local confidence score ranges from 0% to 99%, indicating how confident the algorithm considers a particular amino acid as the correct assignment.
ALC (%)	The average local confidence (ALC). ALC is calculated as the total of the residue local confidence scores in the peptide divided by the peptide length.
Length	The number of amino acids in the de novo sequence.
m/z	The precursor mass-to-charge ratio.
RT	The retention time (elution time) for the spectrum as recorded in the data
Area	The area under the curve of the peptide feature found at the same m/z and retention time as the MS/MS scan. This can be used as an indicator of the abundance of the peptide.
Mass	The monoisotopic mass of the peptide.
ppm	The precursor mass error, calculated as 1000000 × (precursor mass - peptide mass) / peptide mass.
PTM	The types of the modifications present in the peptide.
